# Supplementary material for: Signatures of natural selection in abiotic stress-responsive genes of Solanum chilense
Source: R Soc Open Sci. 2018 Jan 17;5(1):171198. doi: 10.1098/rsos.171198 (PMC5792908; doi:10.1098/rsos.171198)
Supplement: Supplementary tables [file rsos171198supp2.xlsx]

## Sheet: S3 SNPs
Table S3. Number of SNPs (total, synonymous [s], nonsynonymous [ns]) and length (bp) of each gene in each population.
		Candidate genes
						Regulatoy genes																				Functional genes
		NtC7				AREB1				AREB2				JERF1				JERF3				DREB3				dhn1				pLC30-15				TAS14				ER5				le25				LTP
Group	Population	bp	SNP	s SNP	ns SNP	bp	SNP	s SNP	ns SNP	bp	SNP	s SNP	ns SNP	bp	SNP	s SNP	ns SNP	bp	SNP	s SNP	ns SNP	bp	SNP	s SNP	ns SNP	bp	SNP	s SNP	ns SNP	bp	SNP	s SNP	ns SNP	bp	SNP	s SNP	ns SNP	bp	SNP	s SNP	ns SNP	bp	SNP	s SNP	ns SNP	bp	SNP	s SNP	ns SNP
Northern group (NG)	LA1930	1109	57	9	11	2649	115	15	14	2133	56	9	3	1980	105	12	13	1597	80	9	21	685	43	24	13	546	28	11	8	707	38	3	8	469	32	2	5	344	23	5	8	208	11	3	7	451	27	4	5
	LA3784	1116	46	7	14	2569	66	9	7	2113	58	9	10	1947	108	19	14	1589	48	7	16	684	39	17	15	543	25	6	9	721	14	3	6	437	36	3	9	346	23	6	11	208	25	6	16	513	36	3	3
Central group (CG)	LA0456	1121	41	4	10	2618	63	8	4	2141	31	3	3	1954	77	11	10	1548	60	4	9	677	38	15	17	537	6	2	1	712	22	3	8	484	29	6	5	339	21	2	10	208	5	0	3	457	16	3	5
	LA1958	1123	87	16	19	2545	89	16	8	2126	44	3	3	1978	104	15	10	1561	65	11	10	681	43	26	13	537	18	2	9	708	38	5	11	467	22	1	3	346	15	9	4	208	13	2	9	455	16	4	5
	LA3111	1133	59	6	14	2556	74	11	7	2136	35	4	4	1965	93	12	8	1575	69	6	17	685	39	19	14	542	14	4	2	674	30	8	10	481	22	3	6	344	24	7	7	197	20	3	7	468	11	2	1
	LA1968	1127	66	13	15	2577	95	18	10	2135	56	7	8	1961	86	7	10	1577	78	9	16	676	35	19	10	542	20	13	3	726	20	3	9	486	25	3	6	346	9	1	6	208	8	0	6	478	15	1	3
	LA0458	1154	46	5	12	2670	48	12	4	2142	14	1	1	1964	63	8	4	1578	69	6	20	681	22	10	11	536	6	1	2	726	7	2	4	486	6	1	1	347	21	3	9	208	7	0	6	467	9	2	2
	LA1963	1110	92	14	17	2637	79	20	9	2140	62	5	9	1954	106	12	13	1580	54	7	15	680	39	19	16	541	16	7	1	666	45	8	17	483	34	6	10	346	23	8	12	208	12	2	8	455	13	1	3
	LA2773	1129	55	10	10	2550	87	15	8	2141	38	4	1	1960	94	8	15	1563	53	4	10	675	36	19	13	535	16	3	7	722	34	3	8	485	17	3	3	346	13	5	7	208	8	1	6	461	19	3	3
	LA2747	1133	51	8	12	2581	86	18	9	2139	42	3	4	1956	92	9	13	1573	55	4	12	683	34	18	12	535	17	2	7	705	40	5	12	468	19	3	7	347	14	3	6	208	9	1	7	455	14	3	4
	LA2765	1135	67	8	15	2570	114	17	17	2135	62	3	8	1926	130	14	17	1570	89	10	19	674	49	28	12	535	31	10	11	715	35	5	7	463	32	4	5	346	8	2	5	202	24	4	15	452	19	4	6
	LA2755	1142	64	13	17	2626	72	10	7	2142	12	3	2	1983	91	15	12	1543	57	4	18	686	33	19	13	533	18	8	2	713	21	4	7	456	22	1	5	346	9	3	3	208	8	1	6	469	14	2	3
	LA2753	1136	62	9	20	2530	91	16	12	2139	51	6	6	1971	105	13	18	1564	54	3	8	681	46	19	20	535	21	4	7	726	34	5	6	472	28	2	11	346	11	5	3	208	20	3	15	481	19	2	5
	LA2931	1099	65	11	14	2548	108	19	13	2137	36	3	5	1950	107	17	16	1559	82	10	15	685	38	23	10	537	19	2	8	704	29	6	7	485	23	2	6	345	21	5	10	208	8	2	4	481	23	3	3
	LA2748	1136	61	9	16	2607	73	10	7	2140	37	2	5	1942	92	11	10	1573	45	5	10	677	28	15	10	537	13	4	4	709	21	2	4	483	21	2	6	347	18	4	7	208	21	4	14	449	12	2	3
Southern high altitude group (SHG)	LA4332	1148	66	9	21	2535	64	11	7	2142	22	2	3	1983	99	10	13	1585	68	8	15	682	32	14	15	536	14	8	1	719	25	8	6	468	19	2	7	346	24	5	9	208	19	2	12	453	16	3	3
	LA4118	1155	46	7	13	2555	70	10	8	2141	16	2	3	1998	43	8	10	1576	47	6	13	682	28	11	15	536	5	0	1	718	17	5	4	468	15	2	4	346	25	4	13	208	9	1	7	455	8	2	3
	LA4119	1107	49	8	15	2532	86	13	13	2140	18	3	2	1928	65	7	11	1569	50	7	17	671	44	15	18	533	32	19	5	689	25	5	8	468	18	3	6	347	23	3	12	205	16	2	13	456	14	4	4
	LA2880	1138	38	5	9	2535	54	8	2	2142	4	1	1	1984	55	1	2	1585	32	2	6	679	38	15	18	536	5	2	0	719	16	2	4	471	14	1	3	346	8	0	4	208	17	1	13	468	7	1	2
Southern low altitude group (SLG)	LA2750	1131	35	6	12	2551	92	8	35	NA	NA	NA	NA	1978	90	8	26	1588	73	6	23	673	65	14	33	537	28	18	4	727	25	4	12	486	18	2	7	345	22	2	12	208	31	5	18	466	31	5	12
	LA2932	1128	32	2	10	2549	47	8	11	2141	33	2	2	1974	49	9	4	1603	34	1	11	685	27	11	13	542	9	3	1	721	26	5	10	486	10	1	4	335	13	3	7	208	10	0	9	463	18	2	2
	LA4108	1132	31	1	9	2484	31	1	9	2132	47	6	4	1977	29	5	5	1594	35	2	5	676	25	5	13	543	8	4	2	740	12	1	6	479	7	2	4	347	12	3	5	208	23	3	15	457	7	0	1
	LA4107	1116	22	3	9	2483	33	3	12	2138	25	4	7	1977	32	6	3	1597	33	4	9	685	16	4	10	543	10	5	2	740	23	6	10	480	9	2	4	346	7	0	4	208	14	0	11	456	9	1	0
[truncated: 72 more columns]

## Sheet: S4 π
Table S4. Nucleotide diversity π for the 16 candidate and 14 reference genes of the 23 S. chilense populations.
		Candidate genes																				Mean candidate genes	Mean reference genes	Reference genes
			Regulatory genes					Mean regulatory genes	Functional genes										Mean functional genes	Mean AREB1 network genes	Mean JERF1 network genes
Group	Population	NtC7	AREB1	AREB2	JERF1	JERF3	DREB3		dhn1	pLC30-15	TAS14	ER5	le25	LTP	TSW12	CT208	His1	TPP						CT021	CT066	CT093	CT114	CT143	CT166	CT179	CT182	CT189	CT192	CT198	CT251	CT268	GBSSI
Northern group (NG)	LA1930	0.0112858	0.00850748	0.00437249	0.00871367	0.011175	0.0109281	0.00873935	0.00883008	0.0135773	0.0182986	0.0103939	0.00620879	0.0115136	0.013996	0.0109315	0.00655936	0.0110821	0.0111391	0.0110841	0.0112682	0.0103984	0.00979601	0.0120886	0.00653253	0.00681693	0.00286523	0.0185242	0.00465103	0.00898858	0.00989301	0.00532379	0.0133873	0.0254845	0.0107827	0.00800009	0.00380567
	LA3784	0.00575891	0.0068811	0.00596772	0.014143	0.00191469	0.00793889	0.00736907	0.00881272	0.00252823	0.0179144	0.0132382	0.0161813	0.0110737	0.012725	0.00989925	0.00791199	0.00888395	0.0109169	0.0102003	0.0092483	0.00948581	0.00966994	0.0112557	0.00557599	0.00858278	0.00442222	0.0159104	0.010497	0.00918919	0.00665366	0.00251287	0.0151525	0.0178903	0.0115047	0.0127591	0.00347273
Central group (CG)	LA0456	0.00465692	0.00387397	0.00225376	0.0124341	0.0121241	0.00775812	0.00768883	0.00206894	0.00371474	0.0148457	0.00787189	0.00186813	0.0116001	0.00936755	0.00528479	0.00537675	0.00973721	0.00717357	0.00601811	0.00924965	0.0071773	0.00632997	0.0144162	0.000346475	0.00421326	0.00211412	0.0130673	0.00758124	0.0100153	0.00119255	0.00483781	0.00414097	0.00848159	0.0112406	0.00577692	0.00119529
	LA1958	0.0191615	0.00832557	0.00642156	0.0130856	0.0116231	0.0125218	0.0103955	0.00717668	0.00981783	0.0122152	0.0103032	0.00977237	0.00764656	0.0127448	0.0120124	0.00784324	0.0117748	0.0101307	0.00984706	0.0101833	0.0107779	0.00902063	0.00844429	0.00637975	0.00448546	0.00615385	0.0236437	0.00870541	0.0100389	0.00948615	0.0070602	0.00942066	0.0138776	0.00805356	0.00870535	0.001834
	LA3111	0.0148625	0.00739708	0.00163609	0.0115129	0.0113622	0.00841948	0.00806556	0.0039988	0.00437595	0.00958038	0.00944234	0.00482337	0.00459445	0.0102284	0.00906563	0.00373285	0.00860584	0.0068448	0.00646357	0.00682777	0.00772739	0.00724816	0.0147385	0.00746648	0.00513328	0.00435051	0.0105051	0.00488179	0.00846298	0.00725848	0.00179073	0.0118987	0.00491516	0.0121755	0.00634954	0.00154749
	LA1968	0.016559	0.00876133	0.0021171	0.0105573	0.0110543	0.00908224	0.00831446	0.00483922	0.00441783	0.0147006	0.00320632	0.00592622	0.00693878	0.0104316	0.00550215	0.00823987	0.00820848	0.0072411	0.00780895	0.00730463	0.0081589	0.00805702	0.00758745	0.00645128	0.00448946	0.0046851	0.0218226	0.0126145	0.00731153	0.00899744	0.00209612	0.0101424	0.00550548	0.00833805	0.0086788	0.00407799
	LA0458	0.0135465	0.00294061	0.000657025	0.00883703	0.0036326	0.00658695	0.00453084	0.00291502	0.00270535	0.00426808	0.00797271	0.00512559	0.00240528	0.00294167	0.00143263	0.00438041	0.00701977	0.00411665	0.0041624	0.00464922	0.00483545	0.0045108	0.00241285	0.00545091	0.00132462	0.00571104	0.0111208	0.000120937	0.00860175	0.00588853	0.00102319	0.0098002	0.00240281	0.00381311	0.00409015	0.00139026
	LA1963	0.0192359	0.00643929	0.00617013	0.0121902	0.00758409	0.0100192	0.00848058	0.00323211	0.0163057	0.0118612	0.0112705	0.0074686	0.00600135	0.0111581	0.00483788	0.00780604	0.00859253	0.00885341	0.00898324	0.0114991	0.0093858	0.00896127	0.010217	0.00726633	0.004163	0.0048448	0.0230989	0.0120324	0.010121	0.0103936	0.00418745	0.0119244	0.00568046	0.00896619	0.00919177	0.00337046
	LA2773	0.01231	0.00838319	0.0056895	0.0131433	0.00598953	0.0107755	0.0087962	0.0052367	0.010238	0.00826762	0.00637018	0.0114129	0.00588428	0.0138792	0.00514046	0.0105005	0.00760054	0.00845303	0.00852315	0.00975518	0.00880133	0.00839361	0.0112814	0.00636313	0.00493452	0.00594954	0.0151232	0.0118442	0.009208	0.0113226	0.00325163	0.0108914	0.00771173	0.010129	0.00756678	0.00193337
	LA2747	0.0125439	0.00793016	0.00463157	0.0118084	0.007814	0.00964054	0.00836493	0.00692428	0.0100217	0.00635793	0.00762924	0.00968603	0.00559946	0.00970939	0.00185362	0.00621664	0.0081761	0.00721744	0.0081827	0.00914318	0.00790893	0.00780629	0.0127091	0.00725041	0.00555674	0.00585115	0.0125852	0.011423	0.0100079	0.0067136	0.00246939	0.0123551	0.0071906	0.00529766	0.00703847	0.00283982
	LA2765	0.010736	0.00871278	0.00682044	0.0137809	0.00976472	0.0101883	0.00985344	0.00814953	0.010103	0.0101503	0.0031379	0.0116145	0.00788333	0.0117156	0.00601839	0.00875102	0.00905047	0.00865741	0.0096301	0.0105891	0.00916108	0.00898953	0.0112063	0.00910297	0.00550506	0.00401387	0.0155292	0.0127138	0.0109829	0.0107045	0.00734825	0.00944263	0.00710449	0.0108242	0.00849875	0.00287667
	LA2755	0.0147775	0.00557937	0.000718001	0.00678914	0.0117434	0.00968168	0.00690231	0.00657503	0.00798695	0.00950054	0.00156659	0.00430141	0.00848353	0.0116141	0.00267371	0.00836703	0.00738971	0.00684586	0.00688884	0.0077532	0.00735923	0.00813024	0.00781301	0.00915411	0.00508367	0.00480176	0.0160165	0.0145601	0.00763763	0.00648245	0.01046	0.0128318	0.000616681	0.00998343	0.00673917	0.00164299
	LA2753	0.0147715	0.00875857	0.00506016	0.0153922	0.0083235	0.0109659	0.00970005	0.00552356	0.00927531	0.0126185	0.00543589	0.0105102	0.0112656	0.0161515	0.00722762	0.00679768	0.00812265	0.00929285	0.00913479	0.0119777	0.00976252	0.00916641	0.0142513	0.00735653	0.00382969	0.00632843	0.0228179	0.0103379	0.0119473	0.0090744	0.0032863	0.0110281	0.00536411	0.0113199	0.00883132	0.00255657
	LA2931	0.0166288	0.00938743	0.00475013	0.0128854	0.0101536	0.00927514	0.00929033	0.00514118	0.00711271	0.00869177	0.00909317	0.00760989	0.00796979	0.0113375	0.00820137	0.00539055	0.0122578	0.00828057	0.0083668	0.00932263	0.00911789	0.00847617	0.0108029	0.00551164	0.00558333	0.00689525	0.0191272	0.0114336	0.0108476	0.00942875	0.00192843	0.011471	0.00980923	0.00531074	0.00892961	0.00158707
	LA2748	0.0125093	0.00507519	0.00352241	0.00931125	0.00833816	0.0071733	0.00668406	0.00504846	0.00290262	0.00890692	0.00693995	0.0119152	0.00652698	0.0105179	0.00890324	0.00760645	0.00606151	0.00753292	0.00665165	0.00624695	0.00757868	0.00767781	0.00974803	0.00769433	0.00334368	0.00414567	0.0250163	0.0119534	0.00906614	0.00836027	0.00268707	0.00687944	0.00488796	0.00378909	0.00847996	0.001438
Southern high altitude group (SHG)	LA4332	0.0165839	0.0045579	0.00138341	0.00640547	0.00364128	0.0109043	0.00537847	0.00240481	0.00488547	0.0100872	0.00732099	0.00541994	0.00954724	0.00964853	0.00293428	0.00344769	0.00857444	0.00642706	0.0059883	0.00694606	0.00673418	0.0070026	0.0116797	0.0067991	0.0018286	0.00337616	0.0195159	0.00915907	NA	0.00585577	0.00244651	0.0104096	0.003512	0.00861438	0.00688807	0.000948934
	LA4118	0.0120032	0.00799169	0.000571924	0.00257278	0.00287009	0.00790472	0.00438224	0.00212001	0.00387698	0.0111617	0.00738941	0.00465856	0.00391298	0.00838666	0.000440969	0.00383161	0.00195791	0.00477368	0.00529447	0.00345425	0.0051032	0.00505576	0.00774708	0.00299234	0.00236927	0.000515178	0.0165821	0.00814287	0.00300844	0.00588063	0.00237786	0.0075737	0.00438114	0.00336607	0.00470836	0.00113565
	LA4119	0.0119654	0.00456588	0.000354377	0.00461851	0.00181579	0.00966331	0.00420358	0.00268944	0.00592044	0.00886272	0.00319944	0.00773718	0.00604726	0.0154391	0.000548161	0.00331379	0.00198443	0.00557419	0.00529335	0.00552874	0.00554533	0.0042642	0.00794658	0.00607511	0.000656335	0.00100442	0.0028862	0.00917812	0.00584138	0.00492617	0.00414987	0.00532015	0.00304663	0.00479559	0.00257324	0.00129896
	LA2880	0.00949966	0.00571976	7.46965e-05	0.00984488	0.001319	0.0086093	0.00511353	0.000373134	0.00445744	0.011257	0.00250324	0.00877159	0.00513693	0.012793	0.000396654	0.00607932	0.00182723	0.00535955	0.00540102	0.00647975	0.00554143	0.0035141	0.00614612	0.000313234	0.0027977	0.000711462	0.00689462	0.00437961	0.00528386	0.00708987	0.002026	0.00526278	0.00356114	0.00397484	0.000303195	0.000452969
Southern low altitude group (SLG)	LA2750	0.00426785	0.00236898	NA	0.00833371	0.00369969	0.00891045	0.00582821	0.00317106	0.00769952	0.00452843	0.00309258	0.00910518	0.0077989	0.00863322	0.00275991	0.00196295	0.00232631	0.00510781	0.00486658	0.00794404	0.00524392	0.0055637	0.0100912	0.00965133	0.00451874	0.00177086	0.0074329	0.00269877	0.00873996	0.005534	0.00321866	0.00176792	0.0142245	0.00269187	0.0034549	0.00209617
	LA2932	0.00827689	0.00136268	0.00518545	0.00691065	0.00188015	0.00593237	0.00425426	0.000734995	0.00592714	0.00486772	0.00500274	0.003646	0.00721999	0.0102065	0.00201931	0.00279812	0.00207215	0.00444947	0.00310178	0.00668593	0.00462768	0.00308071	0.00411771	0.00654404	0.00348933	0.000896665	0.00558405	0.00101516	0.00537093	0.00495076	0.00119509	0.00103702	0.00472185	0.0018617	0.00150677	0.000838833
	LA4108	0.00242013	0.00149857	0.00175556	0.00154512	0.0021837	0.00377974	0.00215254	0.000589319	0.00307226	0.000584551	0.00376875	0.00692308	0.00118608	0.00252635	0.00191933	0.00392716	0.00590532	0.00304022	0.00309552	0.00193449	0.00272406	0.00260459	0.006585	0.00163521	0.00236901	0.0011008	0.00630884	0.000210406	0.00364115	0.00162391	0.000640378	0.00647591	0.000710092	0.00237519	0.00112895	0.00165942
	LA4107	0.002468	0.00106356	0.00109505	0.00210379	0.00255683	0.00156353	0.00167655	0.00121772	0.00212466	0.00146769	0.00208328	0.00466248	0.00159506	0.00136743	0.00114368	0.0014709	0.000371094	0.0017504	0.00181787	0.00194117	0.00177217	0.00238439	0.00431325	0.00113506	0.00175906	0.00131645	0.00670782	0.000602056	0.00245492	0.00226895	0.00054566	0.00601481	0.00154824	0.00245051	0.00101142	0.00125321
	Mean NG	0.00852234	0.00769429	0.00517011	0.0114283	0.00654486	0.00943347	0.00805421	0.0088214	0.00805279	0.0181065	0.011816	0.0111951	0.0112937	0.0133605	0.0104154	0.00723568	0.00998302	0.011028	0.0106422	0.0102583	0.00994209	0.00973297	0.0116721	0.00605426	0.00769986	0.00364372	0.0172173	0.007574	0.00908889	0.00827334	0.00391833	0.0142699	0.0216874	0.0111437	0.0103796	0.0036392
	Mean CG	0.014023	0.00704343	0.00388061	0.0116714	0.00919287	0.0093914	0.00823593	0.00514073	0.00761367	0.0101511	0.00694153	0.0078488	0.00713842	0.0109075	0.00601184	0.00700069	0.00866134	0.00774156	0.00774318	0.00880782	0.00828864	0.00790522	0.0104329	0.00659956	0.00443429	0.00506501	0.0176518	0.0100156	0.00955761	0.00810025	0.00403282	0.0101713	0.00642676	0.00840316	0.00760589	0.00217615
	Mean SHG	0.012513	0.00570881	0.000596102	0.00586041	0.00241154	0.00927041	0.00476945	0.00189685	0.00478508	0.0103422	0.00510327	0.00664682	0.0061611	0.0115668	0.00108002	0.0041681	0.003586	0.00553362	0.00549429	0.0056022	0.00573103	0.00495917	0.00837987	0.00404495	0.00191298	0.0014018	0.0114697	0.00771492	0.00471123	0.00593811	0.00275006	0.00714155	0.00362523	0.00518772	0.00361822	0.00095913
	Mean SLG	0.00435822	0.00157345	0.00267869	0.00472332	0.00258009	0.00504652	0.00347789	0.00142827	0.00470589	0.0028621	0.00348684	0.00608418	0.00445001	0.00568337	0.00196056	0.00253978	0.00266872	0.00358697	0.00322044	0.00462641	0.00359196	0.00340835	0.00627679	0.00474141	0.00303404	0.00127119	0.0065084	0.0011316	0.00505174	0.00359441	0.00139995	0.00382391	0.00530118	0.00234482	0.00177551	0.00146191

## Sheet: S5 π(s)
Table S5. Synonymous nucleotide diversity for the 16 candidate and 14 reference genes of the 23 S. chilense populations.
		Candidate genes																				Mean candidate genes	Mean reference genes	Reference genes
			Regulatory genes					Mean regulatory genes	Functional genes										Mean functional genes	Mean AREB1 network genes	Mean JERF1 network genes
Group	Population	NtC7	AREB1	AREB2	JERF1	JERF3	DREB3		dhn1	pLC30-15	TAS14	ER5	le25	LTP	TSW12	CT208	His1	TPP						CT021	CT066	CT093	CT114	CT143	CT166	CT179	CT182	CT189	CT192	CT198	CT251	CT268	GBSSI
Northern group (NG)	LA1930	0.01474	0.01114	0.01046	0.01426	0.00843	0.03934	0.016726	0.01917	0.01399	0.00335	0.02296	0.0145	0.00847	0.01588	0.00732	0.00054	0.01315	0.011933	0.01255	0.01224	0.0136063	0.0173729	0.02099	0.01514	0.0137	0.00531	0.02782	0.00087	0.01908	0.00796	0.01364	0.02183	0.0484	0.01957	0.02046	0.00845
	LA3784	0.00433	0.0055	0.00978	0.01778	0.002	0.02567	0.012146	0.02215	0.00604	0.00768	0.02847	0.01373	0.00456	0.02473	0.00683	0.00193	0.01087	0.012699	0.010995	0.00946	0.0120031	0.0196771	0.02494	0.01753	0.01542	0.00372	0.02676	0.01046	0.01688	0.00479	0.01437	0.02027	0.05828	0.02171	0.03516	0.00519
Central group (CG)	LA0456	0.0051	0.00304	0.00089	0.01348	0.00632	0.01654	0.008054	0.00043	0.00533	0.01193	0.01644	0	0.01525	0.00518	0.00927	0.00573	0.00875	0.007831	0.00491333	0.0113533	0.00773	0.0127821	0.01652	0.00114	0.01386	0.00135	0.01534	0.0138	0.02726	0	0.00944	0.00616	0.03	0.02191	0.01904	0.00313
	LA1958	0.02613	0.0153	0.00482	0.01519	0.01595	0.04849	0.01995	0.01805	0.00833	0.00685	0.04577	0.00519	0.01397	0.01332	0.00932	0.00693	0.01352	0.014125	0.0112067	0.0124967	0.0166956	0.0183257	0.023	0.02187	0.01156	0.00732	0.02863	0.01549	0.03018	0.00634	0.01362	0.01362	0.04494	0.01349	0.02334	0.00316
	LA3111	0.00722	0.01321	0.00514	0.0126	0.00879	0.03296	0.01454	0.00605	0.0048	0.02106	0.02542	0.00288	0.00384	0.01163	0.00893	0.00072	0.01622	0.010155	0.0107033	0.00708	0.0113419	0.01315	0.01579	0.02391	0.01225	0.00876	0.0116	0.01096	0.01265	0.00637	0.00208	0.0224	0.00867	0.02724	0.01726	0.00416
	LA1968	0.0236	0.01601	0.00328	0.01277	0.0063	0.03071	0.013814	0.00957	0.00645	0.00554	0.00674	0	0.00686	0.00848	0.00574	0.00108	0.01234	0.00628	0.00831833	0.00869333	0.00971687	0.0139157	0.00488	0.02346	0.00851	0.00677	0.02655	0.02004	0.01637	0.00333	0.00055	0.01927	0.01452	0.01879	0.02425	0.00753
	LA0458	0.00903	0.00868	0.00018	0.00689	0.00363	0.0193	0.007736	0.00566	0.0099	0.01058	0.01975	0	0.00209	0	0.00246	0	0.01281	0.006325	0.00793833	0.00629333	0.006935	0.00761929	0.01069	0.01864	0.00397	0.00963	0.00975	0	0.01748	0	0	0.01613	0.00592	0.00221	0.01183	0.00042
	LA1963	0.0208	0.01546	0.0038	0.01134	0.00887	0.03606	0.015106	0.00043	0.0265	0.01649	0.03463	0.00708	0.00439	0.01274	0.00535	0.00808	0.01791	0.01336	0.0139783	0.0140767	0.0143706	0.0161164	0.02453	0.02433	0.00877	0.00583	0.02757	0.01871	0.02494	0.00551	0.00733	0.0183	0.01193	0.01851	0.02346	0.00591
	LA2773	0.01602	0.01664	0.0065	0.01007	0.00429	0.03837	0.015174	0.0098	0.00818	0.01155	0.0171	0.01135	0.00916	0.02453	0.00785	0.01693	0.0169	0.013335	0.0124033	0.00913667	0.0140775	0.0142929	0.01626	0.02157	0.0108	0.00703	0.00967	0.01604	0.02749	0.0123	0	0.02104	0.0145	0.02024	0.02159	0.00157
	LA2747	0.00928	0.01758	0.00279	0.00725	0.0047	0.03559	0.013582	0.01707	0.01075	0.0048	0.02488	0.00884	0.0066	0.01603	0.00489	0.00858	0.0167	0.011914	0.0126233	0.0082	0.0122706	0.0122579	0.02135	0.02336	0.01275	0.00803	0.00902	0.01517	0.0148	0.00354	0	0.02183	0.01461	0.00731	0.01616	0.00368
	LA2765	0.0111	0.01311	0.00258	0.01548	0.00683	0.03813	0.015226	0.0207	0.00932	0.00858	0.00853	0.01283	0.01048	0.00963	0.00663	0.0119	0.01511	0.011371	0.013275	0.01176	0.0125588	0.0163664	0.01393	0.03029	0.01099	0.0059	0.02081	0.02022	0.02547	0.01222	0.00164	0.01117	0.01491	0.0282	0.02735	0.00603
	LA2755	0.02284	0.01252	0.00214	0.00768	0.00825	0.03927	0.013972	0.02101	0.01304	0.00384	0.00432	0.00414	0.00972	0.00981	0.00626	0.01274	0.01014	0.009502	0.0107817	0.0101467	0.0117325	0.0153243	0.02128	0.0282	0.01124	0.00273	0.00873	0.02385	0.01694	0.00578	0.03076	0.02039	0	0.02325	0.01863	0.00276
	LA2753	0.01368	0.01509	0.00566	0.01905	0.00317	0.03379	0.015352	0.00675	0.00683	0.01156	0.01143	0.00687	0.00896	0.01723	0.00705	0.00243	0.01316	0.009227	0.0100433	0.0116133	0.0114194	0.0160636	0.02668	0.01985	0.00745	0.00957	0.02253	0.01963	0.03086	0.00728	0	0.01708	0.0091	0.02651	0.02542	0.00293
	LA2931	0.01683	0.01896	0.00281	0.01056	0.01161	0.03377	0.015542	0.0142	0.01216	0.01254	0.02222	0.00428	0.00661	0.01849	0.00774	0.00568	0.0227	0.012662	0.01414	0.00977667	0.0138225	0.0147093	0.02072	0.01584	0.0154	0.00744	0.02365	0.01885	0.02928	0.00567	0	0.0245	0.01423	0.00404	0.02386	0.00245
	LA2748	0.0165	0.00753	0.00116	0.00906	0.00812	0.02709	0.010592	0.01155	0.00249	0.00168	0.02197	0.00785	0.00718	0.01581	0.00872	0.00934	0.01086	0.009745	0.00699333	0.00624333	0.0104319	0.0142736	0.02467	0.02369	0.00836	0.00524	0.03292	0.02146	0.02187	0.0043	0	0.01067	0.00994	0.00554	0.02627	0.0049
Southern high altitude group (SHG)	LA4332	0.01447	0.00763	0.00219	0.00425	0.00677	0.0372	0.011608	0.00043	0.00871	0.00979	0.02329	0.00504	0.00636	0.01159	0.00593	0.00473	0.0149	0.009077	0.00775	0.00644	0.010205	0.0116638	0.0207	0.02241	0.00323	0.00451	0.021	0.01588	NA	0.00196	0.00111	0.01988	0.00416	0.01656	0.01837	0.00186
	LA4118	0.00721	0.01398	0.00086	0.00432	0.00741	0.0266	0.010634	0.00043	0.0084	0.01131	0.0162	0.00259	0.00525	0.00576	0	0.00143	0.00185	0.005322	0.00642667	0.00599	0.0071	0.00554714	0.00304	0.00973	0.00573	0.00028	0.01557	0.00043	0.00491	0	0	0.01306	0.00664	0.00243	0.01372	0.00212
	LA4119	0.00789	0.00914	0.00072	0.002	0.00162	0.0322	0.009136	0.00225	0.00554	0.00952	0.00227	0.00428	0.00828	0.02727	0.00034	0.00116	0.00254	0.006345	0.005545	0.00527333	0.00731375	0.00527143	0.00621	0.01823	0.00021	0.00143	0	0.01136	0.00957	0.00052	0.00626	0.00864	0	0.00173	0.00828	0.00136
	LA2880	0.00851	0.00719	0.00018	0.00214	0.00045	0.02682	0.007356	0	0.00305	0.01046	0	0.00091	0.00616	0.01832	0.00017	0.00538	0.00237	0.004682	0.00399667	0.00378333	0.00575687	0.00469571	0.01191	0.00028	0.00913	0	0.01034	0.00482	0.01124	0	0.00109	0.0094	0.00484	0.0017	0.00099	0
Southern low altitude group (SLG)	LA2750	0.00236	0.00347	NA	0.00951	0.00135	0.01874	0.0082675	0.00174	0.0078	0.00169	0.00132	0.00978	0.01038	0.01365	0.00422	0.00178	0.00395	0.005631	0.00473833	0.00923	0.006116	0.00857786	0.01785	0.02676	0.00589	0.00085	0.0117	0.00259	0.00779	0.00537	0.00215	0.00133	0.02749	0.00156	0.00751	0.00125
	LA2932	0.00152	0.00312	0.004	0.0062	0.00022	0.0184	0.006388	0.00044	0.00472	0.00084	0.00622	0	0.00868	0.01382	0.00471	0.00165	0.00412	0.00452	0.00220667	0.00653333	0.00491625	0.00501214	0.00074	0.01924	0.00687	0.00029	0.00795	0	0.00735	0.01063	0	0.00053	0.01169	0.00205	0.00283	0
	LA4108	0.00024	0.00016	0.00179	0.00288	0.00045	0.00585	0.002226	0.00087	0.00292	0.00168	0.0026	0.0027	0	0.00053	0.00105	0.00602	0.01208	0.003045	0.00340167	0.00193333	0.00261375	0.00397786	0.01222	0.0048	0.00256	0.00058	0.00868	0	0.00794	0.00677	0	0.00874	0.00055	0.00099	0.00123	0.00063
	LA4107	0.00347	0.00047	0.00107	0.00322	0.00632	0.00276	0.002768	0.00087	0.00255	0.00168	0	0	0.00054	0	0.00051	0.00197	0.00032	0.000844	0.000981667	0.00210333	0.00160937	0.00355857	0.00739	0.00214	0.00019	0.00029	0.01042	0	0.00178	0.00716	0	0.00781	0.00802	0.00111	0.00192	0.00159
	Mean NG	0.009535	0.00832	0.01012	0.01602	0.005215	0.032505	0.014436	0.02066	0.010015	0.005515	0.025715	0.014115	0.006515	0.020305	0.007075	0.001235	0.01201	0.012316	0.0117725	0.01085	0.0128047	0.018525	0.022965	0.016335	0.01456	0.004515	0.02729	0.005665	0.01798	0.006375	0.014005	0.02105	0.05334	0.02064	0.02781	0.00682
	Mean CG	0.0152408	0.0133177	0.00321154	0.0116477	0.00744846	0.0330823	0.0137415	0.0108669	0.00954462	0.00976923	0.0199385	0.00548538	0.00808538	0.0125292	0.00693923	0.00693385	0.0143938	0.0104486	0.0105629	0.00975923	0.0117772	0.0142459	0.0184846	0.0212423	0.0104546	0.00658462	0.0189823	0.0164785	0.0227377	0.00558769	0.00503231	0.01712	0.0148669	0.0167108	0.02142	0.00374077
	Mean SHG	0.00952	0.009485	0.0009875	0.0031775	0.0040625	0.030705	0.0096835	0.0007775	0.006425	0.01027	0.01044	0.003205	0.0065125	0.015735	0.00161	0.003175	0.005415	0.0063565	0.00592958	0.00537167	0.00759391	0.00679453	0.010465	0.0126625	0.004575	0.001555	0.0117275	0.0081225	0.00857333	0.00062	0.002115	0.012745	0.00391	0.005605	0.01034	0.001335
	Mean SLG	0.0018975	0.001805	0.00228667	0.0054525	0.002085	0.0114375	0.00491238	0.00098	0.0044975	0.0014725	0.002535	0.00312	0.0049	0.007	0.0026225	0.002855	0.0051175	0.00351	0.00283208	0.00495	0.00381384	0.00528161	0.00955	0.013235	0.0038775	0.0005025	0.0096875	0.0006475	0.006215	0.0074825	0.0005375	0.0046025	0.0119375	0.0014275	0.0033725	0.0008675

## Sheet: S6 π(a)
Table S6. Nonsynonymous nucleotide diversity for the 16 candidate and 14 reference genes of the 23 S. chilense populations.
		Candidate genes																				Mean candidate genes	Mean reference genes	Reference genes
			Regulatory genes					Mean regulatory genes	Functional genes										Mean functional genes	Mean AREB1 network genes	Mean JERF1 network genes
Group	Population	NtC7	AREB1	AREB2	JERF1	JERF3	DREB3		dhn1	pLC30-15	TAS14	ER5	le25	LTP	TSW12	CT208	His1	TPP						CT021	CT066	CT093	CT114	CT143	CT166	CT179	CT182	CT189	CT192	CT198	CT251	CT268	GBSSI
Northern group (NG)	LA1930	0.00609	0.00213	0.00069	0.0029	0.00596	0.00333	0.003002	0.00289	0.00367	0.00504	0.00601	0.00376	0.00273	0.00708	0.00236	0.00502	0.00236	0.004092	0.00330833	0.0031	0.00387625	0.00270643	0.00447	0.00405	0.00298	0.00091	0.00149	0.00176	0.00041	0.00262	0.00265	0.00282	0.00226	0.00551	0.00456	0.0014
	LA3784	0.00326	0.00082	0.00214	0.0046	0.00123	0.00236	0.00223	0.00149	0.00283	0.00922	0.01159	0.01565	0.00558	0.00838	0.00037	0.00563	0.00125	0.006199	0.00521	0.00433667	0.004775	0.00281286	0.00313	0.00155	0.00634	0.00102	0.00076	0.00022	0.00103	0.00113	0.00319	0.00332	0.00328	0.00664	0.00653	0.00124
Central group (CG)	LA0456	0.00321	0.00018	0.00083	0.00382	0.00357	0.00481	0.002642	0.00027	0.00235	0.00615	0.00549	0.00138	0.00928	0.00518	0.00072	0.00268	0.00315	0.003665	0.00224667	0.00515	0.00331687	0.00125	0.00233	0.00013	0.00069	0.0005	0	0	0.00021	0	0.00099	0.00093	0.00237	0.0067	0.00206	0.00059
	LA1958	0.00922	0.00098	0.00134	0.00178	0.00393	0.00247	0.0021	0.00137	0.003	0.00663	0.00278	0.00858	0.00424	0.01129	0.00221	0.00744	0.00424	0.005178	0.00413333	0.00300667	0.00446875	0.00171214	0.00138	0.00112	0.00197	0.00182	0.00133	0.00011	0.00051	0.00083	0.00016	0.00362	0.00193	0.00433	0.00427	0.00059
	LA3111	0.00617	0.00095	0.00025	0.00202	0.00609	0.00216	0.002294	0.00091	0.00217	0.00356	0.00394	0.00333	0.0013	0.00642	0.00138	0.00128	0.00063	0.002492	0.001925	0.00183	0.00266	0.00184071	0.00133	0.00159	0.0018	0.00136	0.00072	0	0.0005	0.00109	0	0.00442	0.00229	0.00652	0.00334	0.00081
	LA1968	0.00925	0.00053	0.0009	0.00193	0.00433	0.00208	0.001954	0.00173	0.00366	0.00728	0.00276	0.00538	0.00181	0.00582	0.00157	0.00573	0.00206	0.00378	0.00344	0.00246667	0.00355125	0.00184857	0.00335	0.00048	0.0024	0.0013	0.00234	0.00044	0.00093	0.00029	0.00033	0.00162	0.00111	0.00505	0.00435	0.00189
	LA0458	0.00742	0.00044	5e-05	0.00138	0.00149	0.00326	0.001324	0.00013	0.00248	0.0002	0.005	0.00647	0.00109	0.00018	0.0001	0.00403	0.00024	0.001992	0.00166	0.00165	0.0021225	0.00107071	0.00103	0.00127	0.00012	0.00198	0.00026	0.00011	0.00088	0.00014	0	0.00323	0	0.00218	0.00194	0.00185
	LA1963	0.00996	0.00086	0.00157	0.00194	0.00297	0.00356	0.00218	0.00093	0.00996	0.00583	0.00703	0.00792	0.00368	0.00434	0.00059	0.00597	0.00089	0.004714	0.00439833	0.00519333	0.00425	0.00190429	0.00268	0.00109	0.00148	0.00172	0.002	0.00033	0.00094	0.00085	0	0.00296	0.00109	0.00512	0.0052	0.0012
	LA2773	0.00552	0.00068	0.00053	0.0039	0.00264	0.00406	0.002362	0.0004	0.00383	0.00644	0.005	0.01214	0.00385	0.00539	0.00094	0.00528	0.00029	0.004356	0.00396333	0.00386	0.00380562	0.00150929	0.00137	0.0011	0.00148	0.00136	0.00013	0	0.00069	0.00107	0	0.00217	0.0013	0.00608	0.00367	0.00071
	LA2747	0.00565	0.00189	0.00087	0.00299	0.00352	0.00302	0.002458	0.00027	0.00573	0.00627	0.00397	0.01064	0.00449	0.0034	0	0.00419	0.00052	0.003948	0.00422	0.00440333	0.00358875	0.00144571	0.00178	0.00108	0.0023	0.00165	0.00013	0.00011	0.00051	0.00042	0	0.00318	0.00145	0.00246	0.00455	0.00062
	LA2765	0.00585	0.00188	0.00112	0.00395	0.00377	0.00214	0.002572	0.00146	0.00407	0.00476	0.00234	0.01136	0.00669	0.00522	0.00088	0.00517	0.00195	0.00439	0.00424667	0.00490333	0.00391312	0.00181071	0.0025	0.00172	0.00316	0.00168	0.00078	0.00065	0.00051	0	0.00033	0.00144	0.00219	0.00583	0.00322	0.00134
	LA2755	0.00766	0.0008	0.00055	0.00333	0.0052	0.00277	0.00253	0.00027	0.0048	0.00695	0.00071	0.00447	0.0034	0.00798	5e-05	0.00714	0.00244	0.003821	0.00328833	0.00384333	0.0036575	0.00194714	0.00303	0.00208	0.00339	0.00173	0.00258	0.00061	0.0005	0.00014	0.00033	0.00286	0.00016	0.00566	0.00323	0.00096
	LA2753	0.00899	0.00123	0.0012	0.00553	0.00155	0.00559	0.00302	0.00301	0.00301	0.00857	0.00303	0.01143	0.00705	0.00804	0.00173	0.00543	0.00226	0.005356	0.00491833	0.00519667	0.00485312	0.00264786	0.00426	0.00257	0.00164	0.00273	0.00366	0.00112	0.00071	0.0016	0.00124	0.00245	0.00348	0.00546	0.00402	0.00213
	LA2931	0.00634	0.00114	0.0016	0.00282	0.00273	0.00256	0.00217	0.00027	0.00362	0.00741	0.00669	0.00729	0.00229	0.00484	0.00121	0.00464	0.00338	0.004164	0.00385167	0.00291	0.00367688	0.00192643	0.00233	0.00166	0.00211	0.00199	0.00177	0.00011	0.00106	0	0	0.00249	0.00357	0.00431	0.00481	0.00076
	LA2748	0.00609	0.00114	0.00181	0.00197	0.00311	0.00145	0.001896	0.00053	0.00104	0.00449	0.00316	0.01264	0.00257	0.00337	0.00058	0.00485	0.00142	0.003465	0.00354333	0.00186	0.00313875	0.00138643	0.00191	0.00207	0.00173	0.00173	0.00272	0	0.0001	0	0.00016	0.00105	0.00162	0.00183	0.00348	0.00101
Southern high altitude group (SHG)	LA4332	0.00916	0.00107	0.00061	0.00138	0.00139	0.00419	0.001728	0.00119	0.0018	0.00926	0.00256	0.0047	0.00345	0.00378	0.00021	0.00152	0.00259	0.003106	0.003435	0.00221	0.00305375	0.00156308	0.00223	0.00103	0.00042	0.00177	0.00074	0.00022	NA	0.0012	0	0.00282	0.00151	0.00383	0.0037	0.00085
	LA4118	0.00696	0.0007	0.00029	0.00184	0.00131	0.00274	0.001376	0	0.00084	0.00544	0.00489	0.00548	0.0031	0.00266	0.0001	0.00043	0.0014	0.002434	0.00231	0.00192667	0.00238625	0.00100857	0.00147	0.0004	0.00057	0.00074	0.00142	0.00022	0.00021	0	0.00016	0.00146	0.00227	0.00213	0.00222	0.00085
	LA4119	0.00726	0.0006	0.0001	0.00154	0.00113	0.00383	0.00144	0.00257	0.00213	0.00475	0.00257	0.00958	0.00509	0.0052	0.00046	0.00216	5e-05	0.003456	0.00328	0.00292	0.00306375	0.000930714	0.00151	0.00168	0.00058	0.00123	0.00026	0.00022	0.00093	0.00014	0	0.00113	0	0.00426	0.00095	0.00014
	LA2880	0.00561	9e-05	5e-05	0.00126	0.00039	0.0039	0.001138	0.00027	0.00091	0.00498	0.00299	0.01098	0.0045	0.00343	0	0.00051	0.00029	0.002886	0.00292	0.00222333	0.00251	0.000533571	0.00108	0.00023	0.00073	9e-05	0.00013	0.00011	0.0001	0	0	0.00102	0	0.00328	0.00011	0.00059
Southern low altitude group (SLG)	LA2750	0.00495	0.00193	NA	0.00222	0.00331	0.00622	0.00342	0.0042	0.00629	0.0044	0.00252	0.00727	0.00364	0.00571	0.00178	0.00176	0.00174	0.003931	0.004305	0.00405	0.00386267	0.00226	0.00239	0.00294	0.00256	0.00148	0.00213	0.00109	0.00152	0.00257	0.00181	0.00196	0.00403	0.00243	0.00179	0.00294
	LA2932	0.00399	0.00057	0.00058	0.00063	0.00192	0.00312	0.001364	0.00053	0.00578	0.00436	0.00286	0.00426	0.00185	0.00303	0.00039	0.00195	0.00058	0.002559	0.00268	0.00275333	0.002275	0.00104286	0.00028	0.00249	0.0007	0.00056	0.00039	0.00022	0.00099	0.00156	0.00118	0.00145	0.0016	0.00096	0.00117	0.00105
	LA4108	0.0011	0.00056	0.00053	0.0005	0.00045	0.00348	0.001104	0.00053	0.00217	0.00081	0.00089	0.00713	0.00037	0.00224	0.00059	0.00235	0.00057	0.001765	0.00196167	0.00101333	0.00151687	0.000740714	0.00228	0.00059	0.00168	0.00065	0.00013	0.00011	0.0001	0.00014	0	0.00166	0.00016	0.00083	0.00088	0.00116
	LA4107	0.00126	0.00076	0.00076	0.00047	0.00357	0.00133	0.001378	0.00066	0.00179	0.00081	0.00071	0.00523	0	0.00069	0.00075	0.0125	0.0001	0.002324	0.00155833	0.000753333	0.00196188	0.000848571	0.0009	0.00072	0.0016	0.00093	0.00013	0.00043	0.0001	0.00206	0.00016	0.00153	0.00016	0.0018	0.00051	0.00085
	Mean NG	0.004675	0.001475	0.001415	0.00375	0.003595	0.002845	0.002616	0.00219	0.00325	0.00713	0.0088	0.009705	0.004155	0.00773	0.001365	0.005325	0.001805	0.0051455	0.00425917	0.00371833	0.00432562	0.00275964	0.0038	0.0028	0.00466	0.000965	0.001125	0.00099	0.00072	0.001875	0.00292	0.00307	0.00277	0.006075	0.005545	0.00132
	Mean CG	0.00702538	0.000976923	0.000970769	0.00287385	0.00345385	0.00307154	0.00226938	0.000888462	0.00382462	0.00573385	0.00399231	0.00792538	0.00398	0.00549769	0.00092	0.00491	0.00180538	0.00394777	0.00352577	0.00355949	0.00361563	0.00171538	0.00225231	0.00138154	0.00186692	0.00165769	0.00141692	0.000276154	0.000619231	0.000494615	0.000272308	0.00249385	0.00173538	0.00473308	0.00370308	0.00111231
	Mean SHG	0.0072475	0.000615	0.0002625	0.001505	0.001055	0.003665	0.0014205	0.0010075	0.00142	0.0061075	0.0032525	0.007685	0.004035	0.0037675	0.0001925	0.001155	0.0010825	0.0029705	0.00298625	0.00232	0.00275344	0.00100898	0.0015725	0.000835	0.000575	0.0009575	0.0006375	0.0001925	0.000413333	0.000335	4e-05	0.0016075	0.000945	0.003375	0.001745	0.0006075
	Mean SLG	0.002825	0.000955	0.000623333	0.000955	0.0023125	0.0035375	0.0018165	0.00148	0.0040075	0.002595	0.001745	0.0059725	0.001465	0.0029175	0.0008775	0.00464	0.0007475	0.00264475	0.00262625	0.0021425	0.0024041	0.00122304	0.0014625	0.001685	0.001635	0.000905	0.000695	0.0004625	0.0006775	0.0015825	0.0007875	0.00165	0.0014875	0.001505	0.0010875	0.0015

## Sheet: S7 Tajima's D
Table S7. Tajima's D for the 16 candidate and 14 reference genes of the 23 S. chilense populations.
		Candidate genes																				Mean candidate genes	Mean reference genes	Reference genes
			Regulatory genes					Mean regulatory genes	Functional genes										Mean functional genes	Mean AREB1 network genes	Mean JERF1 network genes
Group	Population	NtC7	AREB1	AREB2	JERF1	JERF3	DREB3		dhn1	pLC30-15	TAS14	ER5	le25	LTP	TSW12	CT208	His1	TPP						CT021	CT066	CT093	CT114	CT143	CT166	CT179	CT182	CT189	CT192	CT198	CT251	CT268	GBSSI
Northern group (NG)	LA1930	-0.0572427	-0.436185	-0.882179	-0.93981	-0.00272215	-0.753193	-0.602818	-0.75631	0.445894	0.673418	-0.984241	-1.38055	-0.456545	-0.612187	0.888235	-0.27715	0.388668	-0.207077	-0.177511	-0.31682	-0.321382	-0.243284	-0.813182	0.128128	-0.136313	-1.79351	0.471273	-0.933806	-0.674034	0.0295695	-1.72242	1.16564	1.30867	1.23266	-0.163089	-1.50558
	LA3784	-1.28519	0.699116	-0.0910675	0.506071	-2.46584	-1.27854	-0.526052	-0.466366	-1.26472	-0.0876464	-0.349954	-1.29804	-0.990194	-0.82242	-0.0662101	-1.07381	1.07968	-0.533968	-0.222997	-0.582949	-0.578446	-0.334729	0.0186267	-0.30385	-0.393422	-1.29776	-0.612479	0.777633	-1.13875	-1.24575	-2.30094	1.30334	0.781874	-0.100128	0.915238	-1.08984
Central group (CG)	LA0456	-1.46484	-0.974287	-1.01034	1.45624	1.39787	-1.29163	-0.0844289	-0.434289	-1.48836	0.364251	-1.38194	-1.57982	1.49876	-0.118832	0.11274	1.25115	1.49407	-0.0282263	-0.436406	0.488881	-0.135578	0.0166968	1.26063	-1.14475	0.0246407	-0.910558	2.65973	0.202029	0.86489	-1.29814	-1.18162	-1.17342	-0.895836	1.68546	1.15055	-1.00985
	LA1958	0.381746	0.235091	1.3351	0.408468	0.875566	-0.382107	0.494424	-0.128963	-0.612611	0.520641	0.197897	-0.898407	-0.080503	0.0843663	0.922639	0.137922	1.38765	0.153063	0.0839005	-0.0948821	0.274031	0.204068	-0.707362	0.856943	-0.856715	0.632334	2.14415	0.298638	-0.476624	-0.206088	0.541839	0.274025	0.0524324	-0.0493929	0.997737	-0.644965
	LA3111	0.969469	0.508043	-1.86287	0.317767	0.567151	-1.14699	-0.323378	-0.930276	-1.86205	-0.199235	-1.28215	-2.51044	-0.362328	-0.249718	1.32063	-1.11711	0.323862	-0.686881	-0.778349	-0.635535	-0.469764	0.0350408	1.36367	0.742183	-0.570087	0.927379	-1.09409	-0.960542	-0.163921	-0.888434	-0.736106	1.56603	0.617044	1.3118	-0.210388	-1.41397
	LA1968	0.933	0.229059	-2.21739	0.276914	0.00381543	-0.722122	-0.485945	-1.31578	-0.898314	0.915777	-1.25361	-0.845465	-0.0293733	-0.705055	-0.978529	0.139544	-0.487874	-0.545868	-0.400432	-0.216925	-0.434713	-0.392372	0.533004	-0.343239	-1.40538	-0.956759	1.3285	0.497547	-1.14894	-0.776818	-1.31324	-0.731493	-0.686935	0.0784824	0.572566	-1.1405
	LA0458	1.79363	-0.920548	-1.66812	0.817319	-2.20219	-0.279638	-0.850636	0.423689	0.679382	1.39648	-1.31491	-0.840804	-1.23428	-0.949198	-0.297328	1.18566	1.8029	0.0851589	0.423515	0.0874743	-0.100498	0.179928	0.12837	1.78254	-1.16334	0.351725	-0.191299	-1.86236	-1.47418	1.4495	-0.662126	2.30826	1.35854	0.152523	1.70542	-1.36458
	LA1963	0.140247	-0.131294	-0.1608	0.0232747	-0.0209474	-0.738959	-0.205745	-1.58052	0.277625	-0.82466	-0.779682	-1.24264	-0.177366	-0.312414	-0.978092	-0.973189	0.910263	-0.568068	-0.431872	0.0411778	-0.410572	-0.443759	-0.794308	-0.333724	-1.10527	-0.759382	0.272027	0.145306	0.170052	-0.485783	-1.69526	-0.102635	-1.59634	-0.176936	0.502471	-0.252837
	LA2773	0.457491	0.356016	1.47797	0.807258	-0.723114	-0.320916	0.319443	-0.667774	-0.0880608	0.176464	-0.72131	0.898127	-1.14236	0.0491712	-1.09341	1.2566	1.08374	-0.0248817	0.293085	-0.141054	0.112868	0.307186	0.773571	0.70945	-0.415251	0.082512	0.750136	2.00968	-0.00959147	-0.167018	-0.546269	1.02353	-0.515264	0.699769	0.22524	-0.319888
	LA2747	0.857761	0.233599	0.193111	0.441514	0.00352227	-0.445693	0.0852107	-0.0747277	-0.710718	-0.945994	-0.464268	0.00753492	-0.560957	-0.829836	-0.863115	0.201986	1.0711	-0.316899	-0.0698678	-0.27672	-0.117824	0.118319	1.63347	1.27233	-0.663513	0.047793	1.18904	1.49168	-0.780734	-0.655987	-1.70794	0.513051	-0.190415	-1.04291	0.341	0.209595
	LA2765	-0.649308	-0.428866	0.181537	-0.306017	-0.809017	-1.28348	-0.52917	-1.23468	-0.254558	-1.14485	-1.06996	-1.8303	-0.506914	-1.08705	-1.52508	0.0625789	-1.41836	-1.00092	-1.05194	-0.35583	-0.83152	-0.511998	-0.90501	0.0045554	-1.12007	-1.08125	-0.626694	1.44114	-1.47224	-0.84299	-0.443035	0.192426	-0.548192	-0.100445	0.0438965	-1.71006
	LA2755	0.63308	-0.311012	-1.25977	-1.19555	1.4736	-0.330429	-0.324631	-0.402552	0.688561	-0.380409	-2.04396	-1.36181	0.82835	0.468281	-0.301937	0.0641585	1.4054	-0.103592	-0.0603042	0.107121	-0.126625	0.411391	1.12165	1.67168	-0.610587	-0.910364	0.769527	2.05138	-0.887679	-0.0113371	2.46871	1.97232	-1.68324	0.711581	0.617502	-1.52168
	LA2753	0.74105	0.321525	-0.170646	1.04728	0.276676	-0.937092	0.107549	-1.18589	-0.379518	-0.156135	-0.681733	-1.62771	0.879236	0.105973	0.342366	-0.887155	-0.187194	-0.377776	-0.53582	0.515667	-0.156185	0.011279	0.828246	0.268211	-1.45757	0.740423	1.56163	0.0679286	0.486681	-0.503486	-0.235259	0.439684	-1.77564	0.351341	0.644064	-1.25835
	LA2931	0.907248	-0.0284052	0.888313	0.184645	-0.477889	-0.85146	-0.0569594	-1.10638	-0.751624	-0.580276	-1.06134	-0.310414	-0.821419	-1.23432	-0.192271	-0.713488	0.693431	-0.60781	-0.347278	-0.462799	-0.340978	-0.0292854	-0.435045	-0.244638	-0.325277	-0.454105	0.868487	0.42607	0.442914	-0.163569	0.752395	0.71819	-1.02009	0.175468	0.744941	-1.89574
	LA2748	0.151648	-0.661481	-0.295991	-0.424101	1.04796	-0.737744	-0.214271	-0.197606	-1.79972	-0.264303	-1.26103	-1.51208	0.27773	-0.917371	1.7456	-0.260762	-0.65572	-0.484526	-0.848485	-0.648698	-0.360311	-0.106723	0.427964	0.433524	-1.35551	-0.576596	1.37663	2.0723	0.410977	-1.00197	0.18145	-0.873884	-0.973421	-1.51364	1.3215	-1.42344
Southern high altitude group (SHG)	LA4332	1.0224	-0.668871	-1.27932	-1.51138	-2.17258	0.137038	-1.09902	-1.78304	-1.21196	0.357829	-1.7167	-2.32666	0.652525	-0.825654	-1.49245	-0.862118	1.13068	-0.807755	-0.750336	-0.690271	-0.784391	0.0513777	1.28221	0.598747	-1.82257	-0.269327	1.80838	0.88383	NA	-0.673033	-0.996546	1.39198	0.119684	0.194075	-0.0514309	-1.7981
	LA4118	1.202	1.07589	-2.03477	-1.58872	-1.95661	-0.454928	-0.991828	0.0435436	-0.832333	1.71702	-1.77199	-1.44921	-0.00859085	0.0449068	-2.07584	-1.49588	-1.02061	-0.684898	-0.0776155	-0.809881	-0.662882	-0.288705	-0.10747	-0.829147	-1.56395	-2.35067	1.50309	1.69189	-1.4808	0.573024	-0.19235	-0.170944	0.0492921	-0.908377	1.30488	-1.56034
	LA4119	0.726842	-1.4074	-2.55291	-1.35162	-2.57073	-1.16426	-1.80938	-2.67447	-0.880052	0.101159	-2.54033	-1.72133	-0.357276	0.0798703	-2.37276	-2.34142	-1.6061	-1.43127	-1.3647	-0.862982	-1.41455	-1.31742	-0.470745	-1.05469	-2.58296	-2.60748	-2.37621	0.515905	-1.80338	-0.967129	0.360907	-0.495744	-1.44577	-1.35532	-1.91329	-2.24798
	LA2880	0.930118	0.702691	-1.86236	2.04961	-2.36671	-1.05442	-0.506237	-1.9892	-0.318242	2.11304	-1.40546	-1.62151	1.42427	-0.428015	-1.624	0.344738	-0.385557	-0.388993	-0.249796	1.05188	-0.343187	-0.207414	-0.493166	-2.34708	-0.600218	0.475069	1.94858	-1.02478	0.463924	0.955906	-1.04945	1.63582	0.187437	-0.476867	-1.84073	-0.738239
Southern low altitude group (SLG)	LA2750	-1.28827	-2.50225	NA	-0.63631	-2.24823	-2.05256	-1.85984	-2.40571	0.00949313	-1.4234	-2.52449	-2.42368	-1.58457	-1.09668	-2.14966	-1.79572	-2.22575	-1.76202	-1.82855	-0.73713	-1.75652	-1.76987	-1.17492	-0.743911	-2.38672	-2.53561	-0.913744	-2.4227	-1.47971	-1.36384	-1.93248	-2.4425	-0.0170816	-2.35566	-2.31776	-2.69157
	LA2932	1.02667	-2.30069	1.70038	0.85162	-2.02737	-1.07368	-0.56995	-2.2441	-0.865945	0.170568	-1.26694	-1.88809	-0.529119	0.346736	-0.35045	0.433388	-1.48532	-0.767927	-1.4356	-0.181148	-0.593897	-1.32378	-2.28746	-0.136632	0.0321783	-1.91944	-0.842295	-2.16627	-1.80106	-0.155429	-1.62325	-1.91515	-0.569117	-2.05449	-2.08559	-1.00885
	LA4108	-2.01593	-1.54207	-2.2124	-1.75206	-1.86885	-1.77294	-1.82967	-2.23984	-0.44776	-2.17166	-1.51391	-2.33217	-1.72804	-1.18653	-0.285288	-0.883579	0.959505	-1.18293	-1.29566	-1.30929	-1.4371	-1.18437	-0.0747111	-1.92305	-2.15791	-1.92051	-0.0763287	-2.01682	-1.26216	-1.67319	-0.947834	2.37642	-2.3854	-1.69795	-1.22321	-1.59856
	LA4107	-1.41654	-2.15199	-1.89825	-1.39793	-1.49524	-2.16779	-1.82224	-2.01251	-2.24869	-1.81766	-1.42538	-2.09292	-1.78582	-1.21004	-1.84197	-2.45899	-2.60108	-1.9495	-2.15414	-1.81081	-1.87642	-1.40948	-1.26245	-2.46244	-2.29616	-1.8405	0.388723	-1.96807	-1.74257	-1.84501	-1.42538	1.52352	-2.18635	-1.57144	-1.29954	-1.74509
	Mean NG	-0.671216	0.131466	-0.486623	-0.216869	-1.23428	-1.01587	-0.564435	-0.611338	-0.409415	0.292886	-0.667098	-1.3393	-0.72337	-0.717303	0.411012	-0.675479	0.734175	-0.370523	-0.200254	-0.449885	-0.449914	-0.289007	-0.397278	-0.0878609	-0.264868	-1.54563	-0.0706028	-0.0780864	-0.90639	-0.608093	-2.01168	1.23449	1.04527	0.566268	0.376074	-1.29771
	Mean CG	0.45017	-0.120966	-0.35153	0.29654	0.108693	-0.728328	-0.159118	-0.679673	-0.553844	-0.0863268	-1.00908	-1.05032	-0.110109	-0.438154	-0.137368	0.0267619	0.57102	-0.346709	-0.320019	-0.122471	-0.238282	-0.0154022	0.40222	0.436544	-0.847994	-0.220527	0.846751	0.606216	-0.310646	-0.427086	-0.352035	0.471237	-0.604413	0.175623	0.665884	-1.05741
	Mean SHG	0.97034	-0.0744209	-1.93234	-0.600527	-2.26666	-0.63414	-1.10162	-1.60079	-0.810646	1.07226	-1.85862	-1.77967	0.427733	-0.282223	-1.89126	-1.08867	-0.470397	-0.828229	-0.610611	-0.327813	-0.801252	-0.44054	0.0527074	-0.908042	-1.64242	-1.1881	0.72096	0.516712	-0.940083	-0.0278078	-0.46936	0.590278	-0.272339	-0.636623	-0.625143	-1.58616
	Mean SLG	-0.923517	-2.12425	-0.803423	-0.733672	-1.90993	-1.76674	-1.52042	-2.22554	-0.888226	-1.31054	-1.68268	-2.18421	-1.40689	-0.786628	-1.15684	-1.17622	-1.33816	-1.41559	-1.67849	-1.00959	-1.41598	-1.42188	-1.19989	-1.31651	-1.70215	-2.05401	-0.360911	-2.14346	-1.57138	-1.25937	-1.48224	-0.114428	-1.28949	-1.91989	-1.73153	-1.76101

## Sheet: S8 K S.ochranthum
Table S8. Divergence to S. ochranthum for the 16 candidate and 14 reference genes of the 23 S. chilense populations.
		Candidate genes																				Mean candidate genes	Mean reference genes	Reference genes
			Regulatory genes					Mean regulatory genes	Functional genes										Mean functional genes	Mean AREB1 network genes	Mean JERF1 network genes
Group	Population	NtC7	AREB1	AREB2	JERF1	JERF3	DREB3		dhn1	pLC30-15	TAS14	ER5	le25	LTP	TSW12	CT208	His1	TPP						CT021	CT066	CT093	CT114	CT143	CT166	CT179	CT182	CT189	CT192	CT198	CT251	CT268	GBSSI
Northern group (NG)	LA1930	NA	0.04049	0.03161	0.0572	0.03225	0.02733	0.037776	0.0306	0.02812	NA	0.03853	0.03822	0.05746	0.05606	0.03521	0.02784	0.0272	0.0376933	0.032926	0.0475933	0.0377229	0.0353286	0.06084	0.02964	0.0157	0.02303	0.03317	0.03196	0.03645	0.04217	0.03774	0.05599	0.04031	0.04106	0.0247	0.02184
	LA3784	NA	0.0399	0.0334	0.05321	0.03096	0.02899	0.037292	0.03455	0.03189	NA	0.04536	0.04208	0.05604	0.05494	0.0303	0.0287	0.02751	0.0390411	0.035186	0.0470467	0.0384164	0.0357936	0.06239	0.02778	0.01692	0.02364	0.03202	0.03144	0.03789	0.04212	0.03945	0.05867	0.03992	0.04159	0.02605	0.02123
Central group (CG)	LA0456	NA	0.03792	0.03237	0.05683	0.03349	0.02748	0.037618	0.02508	0.02619	NA	0.04036	0.04495	0.05957	0.05332	0.03541	0.02943	0.02896	0.0381411	0.03262	0.04753	0.0379543	0.0350557	0.05988	0.0263	0.01543	0.0214	0.03204	0.03266	0.03985	0.04213	0.03889	0.05487	0.03698	0.04397	0.0254	0.02098
	LA1958	NA	0.0388	0.03251	0.05564	0.03201	0.02776	0.037344	0.02683	0.02598	NA	0.03517	0.04257	0.0585	0.05008	0.03569	0.03057	0.02873	0.0371244	0.032582	0.0467067	0.0372029	0.0347029	0.05886	0.02788	0.01496	0.02137	0.03296	0.03223	0.03849	0.043	0.03573	0.05395	0.03858	0.04257	0.02431	0.02095
	LA3111	NA	0.03905	0.03219	0.05422	0.03292	0.02453	0.036582	0.02566	0.03058	NA	0.03548	0.04366	0.0561	0.05579	0.0355	0.0298	0.02569	0.0375844	0.032928	0.0469667	0.0372264	0.0350007	0.06226	0.02831	0.01615	0.0206	0.03457	0.03157	0.03956	0.04612	0.03507	0.05461	0.03355	0.04314	0.02378	0.02072
	LA1968	NA	0.03809	0.03242	0.05555	0.03311	0.02457	0.036748	0.0261	0.02714	NA	0.03099	0.04079	0.05881	0.05335	0.03477	0.02892	0.02777	0.0365156	0.031978	0.0471667	0.0365986	0.0349936	0.06259	0.02968	0.01638	0.01952	0.03216	0.03118	0.03862	0.04486	0.03498	0.05404	0.03708	0.04338	0.02427	0.02117
	LA0458	NA	0.03867	0.03206	0.05355	0.03206	0.02486	0.03624	0.02697	0.02439	NA	0.03878	0.03861	0.05746	0.04809	0.0355	0.02879	0.02613	0.03608	0.030954	0.0451333	0.0361371	0.0349921	0.06391	0.02797	0.01495	0.02123	0.03435	0.03234	0.03706	0.04497	0.03445	0.05619	0.03497	0.04317	0.02288	0.02145
	LA1963	NA	0.03852	0.03173	0.05586	0.0332	0.02533	0.036928	0.02517	0.02945	NA	0.03669	0.03911	0.05603	0.05176	0.03496	0.02872	0.02665	0.0365044	0.03178	0.0471133	0.0366557	0.034365	0.06122	0.02953	0.01505	0.02053	0.03087	0.0313	0.03715	0.04181	0.03535	0.05575	0.0356	0.04217	0.02411	0.02067
	LA2773	NA	0.03812	0.03197	0.05724	0.03387	0.02509	0.037258	0.02628	0.02801	NA	0.03407	0.03901	0.05432	0.05278	0.03459	0.02932	0.02502	0.0359333	0.031288	0.0465233	0.0364064	0.03505	0.06335	0.02835	0.01532	0.02096	0.03404	0.03093	0.03948	0.04236	0.03365	0.05513	0.03762	0.04354	0.02446	0.02151
	LA2747	NA	0.03853	0.03158	0.05408	0.03353	0.02581	0.036706	0.0272	0.02414	NA	0.03541	0.03861	0.05458	0.04998	0.03453	0.02862	0.02577	0.0354267	0.03085	0.0442667	0.0358836	0.0353457	0.06347	0.02994	0.01494	0.02079	0.03478	0.03208	0.03807	0.04347	0.03345	0.05571	0.03759	0.04343	0.02509	0.02203
	LA2765	NA	0.03897	0.03013	0.0546	0.0321	0.02336	0.035832	0.02866	0.02827	NA	0.03116	0.04184	0.05463	0.05002	0.03488	0.02763	0.02706	0.0360167	0.03296	0.0458333	0.0359507	0.0350693	0.06316	0.02905	0.01535	0.02014	0.03465	0.03183	0.038	0.04354	0.03317	0.05589	0.03738	0.04286	0.02448	0.02147
	LA2755	NA	0.03766	0.03206	0.05594	0.0339	0.0272	0.037352	0.02866	0.02591	NA	0.02983	0.0402	0.05536	0.05371	0.03484	0.02784	0.02785	0.0360222	0.032056	0.0457367	0.0364971	0.0345064	0.06248	0.02941	0.01509	0.02043	0.02886	0.03277	0.03776	0.0431	0.0354	0.05539	0.03542	0.04174	0.02375	0.02149
	LA2753	NA	0.03854	0.03214	0.05673	0.03472	0.02637	0.0377	0.02603	0.02691	NA	0.03233	0.04208	0.05513	0.05294	0.03478	0.02963	0.02698	0.0363122	0.032108	0.0462567	0.0368079	0.034355	0.06146	0.02826	0.01546	0.0207	0.03115	0.03231	0.03746	0.04327	0.03557	0.05374	0.03479	0.04117	0.02435	0.02128
	LA2931	NA	0.03908	0.03067	0.05561	0.03408	0.02411	0.03671	0.02605	0.02417	NA	0.03458	0.03891	0.05795	0.0549	0.0345	0.02644	0.02628	0.0359756	0.030898	0.04591	0.0362379	0.0349021	0.06298	0.02761	0.01517	0.0215	0.03275	0.03224	0.03738	0.04265	0.03484	0.05374	0.03894	0.04395	0.02397	0.02091
	LA2748	NA	0.0379	0.03069	0.05525	0.03341	0.02365	0.03618	0.02638	0.02198	NA	0.03593	0.04238	0.05543	0.05383	0.0347	0.02889	0.02467	0.0360211	0.030662	0.04422	0.0360779	0.0349914	0.06139	0.02828	0.01581	0.02038	0.03466	0.03079	0.0384	0.04322	0.03485	0.05531	0.03681	0.04397	0.02538	0.02063
Southern high altitude group (SHG)	LA4332	NA	0.04045	0.03267	0.05337	0.03368	0.02567	0.037168	0.02451	0.02624	NA	0.03388	0.04248	0.05747	0.05085	0.03454	0.02801	0.02631	0.0360322	0.031998	0.0456933	0.0364379	0.0344854	0.06277	0.02913	0.01548	0.01992	0.03365	0.03224	NA	0.04325	0.03423	0.05323	0.03554	0.04335	0.02454	0.02098
	LA4118	NA	0.03941	0.03271	0.05366	0.03471	0.02618	0.037334	0.02514	0.02485	NA	0.03395	0.0401	0.05816	0.05374	0.0341	0.02845	0.02633	0.0360911	0.031166	0.0455567	0.036535	0.0347593	0.06234	0.02698	0.01538	0.01999	0.03292	0.03115	0.03734	0.04356	0.0349	0.05558	0.03552	0.04458	0.02526	0.02113
	LA4119	NA	0.03904	0.0327	0.05421	0.03488	0.02463	0.037092	0.02618	0.02641	NA	0.03052	0.03849	0.05787	0.05476	0.03501	0.02655	0.02536	0.0356833	0.031096	0.0461633	0.0361864	0.0350014	0.06314	0.02884	0.01668	0.01966	0.03514	0.02896	0.0375	0.03988	0.03524	0.05727	0.03622	0.04504	0.02507	0.02138
	LA2880	NA	0.03902	0.03265	0.05447	0.03382	0.02248	0.036488	0.02518	0.02516	NA	0.03099	0.03851	0.05629	0.05387	0.0346	0.02827	0.02644	0.0354789	0.030862	0.0453067	0.0358393	0.0349686	0.06394	0.031	0.01529	0.01974	0.03282	0.02898	0.04002	0.04339	0.03444	0.05524	0.03563	0.04378	0.02437	0.02092
Southern low altitude group (SLG)	LA2750	NA	0.03795	NA	0.05571	0.03662	0.02489	0.0387925	0.0245	0.02675	NA	0.03378	0.03931	0.05755	0.04985	0.03507	0.026	0.02772	0.0356144	0.031246	0.04667	0.0365923	0.0357643	0.06142	0.03042	0.01616	0.02073	0.03357	0.03082	0.03759	0.04562	0.036	0.05489	0.04186	0.04543	0.0246	0.02159
	LA2932	NA	0.03755	0.03096	0.05682	0.03569	0.02312	0.036828	0.02522	0.02617	NA	0.0352	0.03663	0.05667	0.0523	0.04293	0.02628	0.02756	0.0365511	0.030626	0.0465533	0.03665	0.0360293	0.06623	0.03318	0.01459	0.01962	0.03457	0.03043	0.03884	0.0454	0.03731	0.0544	0.04003	0.0445	0.02436	0.02095
	LA4108	NA	0.03978	0.03193	0.05513	0.03471	0.02189	0.036688	0.02512	0.02712	NA	0.03238	0.03842	0.0576	0.05047	0.03472	0.02689	0.02854	0.0356956	0.031796	0.0466167	0.03605	0.0345529	0.06042	0.03267	0.01589	0.01924	0.03255	0.02999	0.03612	0.04187	0.0349	0.05522	0.0333	0.04645	0.02347	0.02165
	LA4107	NA	0.0404	0.03211	0.05561	0.03527	0.0233	0.037338	0.02554	0.0268	NA	0.03233	0.03723	0.05596	0.0478	0.03498	0.02836	0.02844	0.0352711	0.031682	0.0461233	0.0360093	0.03455	0.05971	0.03287	0.01577	0.01958	0.03203	0.03023	0.03379	0.0421	0.03458	0.05509	0.03621	0.04669	0.02314	0.02191
	Mean NG	NA	0.040195	0.032505	0.055205	0.031605	0.02816	0.037534	0.032575	0.030005	NA	0.041945	0.04015	0.05675	0.0555	0.032755	0.02827	0.027355	0.0383672	0.034056	0.04732	0.0380696	0.0355611	0.061615	0.02871	0.01631	0.023335	0.032595	0.0317	0.03717	0.042145	0.038595	0.05733	0.040115	0.041325	0.025375	0.021535
	Mean CG	NA	0.03845	0.0317323	0.0554692	0.0332615	0.0253938	0.0368614	0.0265438	0.0263938	NA	0.0346754	0.0409785	0.0564515	0.05235	0.0349731	0.0288154	0.0267354	0.0364352	0.0318203	0.0461049	0.0365874	0.0348715	0.0620777	0.0285054	0.0153892	0.0207346	0.0329108	0.0318638	0.0382523	0.0434231	0.0350308	0.0549477	0.0365623	0.0430046	0.0243254	0.0211738
	Mean SHG	NA	0.03948	0.0326825	0.0539275	0.0342725	0.02474	0.0370205	0.0252525	0.025665	NA	0.032335	0.039895	0.0574475	0.053305	0.0345625	0.02782	0.02611	0.0358214	0.0312805	0.04568	0.0362496	0.0348037	0.0630475	0.0289875	0.0157075	0.0198275	0.0336325	0.0303325	0.0382867	0.04252	0.0347025	0.05533	0.0357275	0.0441875	0.02481	0.0211025
	Mean SLG	NA	0.03892	0.0316667	0.0558175	0.0355725	0.0233	0.0374116	0.025095	0.02671	NA	0.0334225	0.0378975	0.056945	0.050105	0.036925	0.0268825	0.028065	0.0357831	0.0313375	0.0464908	0.0363254	0.0352241	0.061945	0.032285	0.0156025	0.0197925	0.03318	0.0303675	0.036585	0.0437475	0.0356975	0.0549	0.03785	0.0457675	0.0238925	0.021525

## Sheet: S9 K(s) S.ochranthum
Table S9. Synonymous divergence to S. ochranthum for the 16 candidate and 14 reference genes of the 23 S. chilense populations.
		Candidate genes																				Mean candidate genes	Mean reference genes	Reference genes
			Regulatory genes					Mean regulatory genes	Functional genes										Mean functional genes	Mean AREB1 network genes	Mean JERF1 network genes
Group	Population	NtC7	AREB1	AREB2	JERF1	JERF3	DREB3		dhn1	pLC30-15	TAS14	ER5	le25	LTP	TSW12	CT208	His1	TPP						CT021	CT066	CT093	CT114	CT143	CT166	CT179	CT182	CT189	CT192	CT198	CT251	CT268	GBSSI
Northern group (NG)	LA1930	NA	0.05299	0.05072	0.07814	0.0567	0.0814	0.06399	0.05954	0.02543	NA	0.10675	0.07966	0.10026	0.0949	0.06609	0.03598	0.03918	0.0675322	0.05136	0.0679433	0.0662671	0.0683371	0.12344	0.09557	0.03552	0.02363	0.08322	0.05364	0.08633	0.09203	0.05512	0.08745	0.06111	0.06726	0.05988	0.03252
	LA3784	NA	0.04959	0.04989	0.06853	0.06797	0.08678	0.064552	0.0811	0.01501	NA	0.13328	0.07831	0.10951	0.09967	0.08129	0.03659	0.04116	0.0751022	0.053034	0.06435	0.0713343	0.0694621	0.12998	0.09384	0.03394	0.02158	0.08483	0.05116	0.08876	0.08931	0.06948	0.08047	0.06691	0.07037	0.06293	0.02891
Central group (CG)	LA0456	NA	0.04845	0.0464	0.06947	0.06466	0.06852	0.0595	0.04898	0.04328	NA	0.124	0.07078	0.1102	0.09572	0.06464	0.03968	0.03712	0.0704889	0.049722	0.0743167	0.0665643	0.0695014	0.1177	0.08982	0.0427	0.02773	0.08137	0.06987	0.09735	0.08633	0.05379	0.07255	0.05842	0.0745	0.06364	0.03725
	LA1958	NA	0.05677	0.04686	0.066	0.06431	0.0814	0.063068	0.05902	0.03455	NA	0.10932	0.07366	0.10693	0.09363	0.06418	0.03997	0.03928	0.0689489	0.052656	0.06916	0.0668486	0.0668886	0.11457	0.09542	0.03552	0.02603	0.08277	0.06454	0.08776	0.09003	0.0316	0.07498	0.06441	0.07288	0.05868	0.03725
	LA3111	NA	0.05318	0.05011	0.06379	0.06232	0.06992	0.059864	0.05315	0.0338	NA	0.10649	0.07658	0.10598	0.10545	0.06321	0.03617	0.04252	0.0692611	0.051846	0.0678567	0.065905	0.0695379	0.11782	0.09773	0.04168	0.03235	0.08143	0.07527	0.0922	0.10014	0.02883	0.08211	0.05497	0.07642	0.0569	0.03568
	LA1968	NA	0.05523	0.04839	0.06291	0.06116	0.06486	0.05851	0.0549	0.02751	NA	0.08644	0.07076	0.10088	0.09888	0.06175	0.03646	0.04295	0.0645033	0.05027	0.0637667	0.0623629	0.0689114	0.11203	0.10553	0.04102	0.02743	0.09147	0.06265	0.09013	0.08835	0.02799	0.08129	0.06442	0.07874	0.05646	0.03725
	LA0458	NA	0.05685	0.0464	0.05906	0.07821	0.06754	0.061612	0.05682	0.03939	NA	0.11639	0.07068	0.10706	0.09211	0.06656	0.03582	0.04779	0.0702911	0.054306	0.0685033	0.0671914	0.0688579	0.11872	0.09776	0.04114	0.03035	0.07837	0.07568	0.08156	0.08634	0.02772	0.09473	0.05945	0.07972	0.05569	0.03678
	LA1963	NA	0.06395	0.04619	0.06475	0.06261	0.07078	0.061656	0.04923	0.04299	NA	0.10691	0.07499	0.10489	0.09632	0.0654	0.03756	0.04203	0.0689244	0.054638	0.0708767	0.0663286	0.0680207	0.12027	0.10269	0.03952	0.03004	0.07952	0.05999	0.08709	0.0895	0.03049	0.08918	0.05778	0.07442	0.05622	0.03558
	LA2773	NA	0.05455	0.04825	0.06068	0.062	0.06878	0.058852	0.05192	0.03319	NA	0.09294	0.07753	0.10453	0.09789	0.06396	0.0431	0.04528	0.0678156	0.052494	0.0661333	0.0646143	0.0674657	0.12138	0.09604	0.03854	0.02804	0.08103	0.05633	0.08572	0.09492	0.02772	0.0837	0.05834	0.07799	0.05732	0.03745
	LA2747	NA	0.05512	0.0463	0.0589	0.06027	0.07428	0.058974	0.06	0.02962	NA	0.10475	0.07688	0.09835	0.09788	0.06167	0.03844	0.0407	0.0675878	0.052464	0.06229	0.0645114	0.0671814	0.12239	0.10456	0.03649	0.02888	0.08122	0.05507	0.07897	0.08835	0.02772	0.08285	0.05833	0.08071	0.05765	0.03735
	LA2765	NA	0.05025	0.04371	0.06411	0.0595	0.06046	0.055606	0.06576	0.03055	NA	0.08839	0.08162	0.10136	0.09567	0.06482	0.04061	0.04107	0.0677611	0.05385	0.06534	0.06342	0.0695586	0.1292	0.09914	0.03692	0.03123	0.08165	0.05674	0.092	0.09462	0.02744	0.0869	0.05693	0.0815	0.06085	0.0387
	LA2755	NA	0.05549	0.04992	0.07115	0.06019	0.08402	0.064154	0.06981	0.03287	NA	0.08394	0.07314	0.10731	0.09972	0.06167	0.03782	0.04078	0.0674511	0.054418	0.0704433	0.0662736	0.0670964	0.11631	0.10057	0.03754	0.02728	0.06785	0.06073	0.08452	0.09092	0.04102	0.08718	0.05529	0.0749	0.05663	0.03861
	LA2753	NA	0.05142	0.04864	0.0685	0.05818	0.07277	0.059902	0.05332	0.02647	NA	0.08855	0.07437	0.10874	0.08507	0.06425	0.03717	0.03948	0.0641578	0.049012	0.0679033	0.0626379	0.066465	0.12157	0.09407	0.04016	0.0256	0.07817	0.05966	0.08281	0.0918	0.02772	0.07825	0.05721	0.0783	0.05961	0.03558
	LA2931	NA	0.05526	0.04389	0.06252	0.06536	0.06528	0.058462	0.05681	0.03169	NA	0.09517	0.07312	0.09843	0.10083	0.06342	0.0379	0.04483	0.0669111	0.052342	0.0642133	0.0638936	0.0675321	0.12357	0.09243	0.04037	0.02728	0.07924	0.06194	0.08813	0.08979	0.02772	0.08499	0.06118	0.07791	0.05479	0.03611
	LA2748	NA	0.0496	0.04239	0.06141	0.06309	0.06258	0.055814	0.05388	0.02398	NA	0.11041	0.07422	0.09709	0.09938	0.06524	0.039	0.04754	0.06786	0.049844	0.0608267	0.0635579	0.0670029	0.11903	0.09481	0.04295	0.03097	0.08113	0.05745	0.08794	0.08892	0.02772	0.07271	0.05555	0.08266	0.06189	0.03431
Southern high altitude group (SHG)	LA4332	NA	0.05339	0.0495	0.05874	0.07119	0.06976	0.060516	0.04922	0.02753	NA	0.09948	0.07363	0.09818	0.10247	0.06338	0.0395	0.04162	0.0661122	0.049078	0.0614833	0.0641136	0.0667692	0.1228	0.10045	0.04094	0.02949	0.07493	0.06683	NA	0.0875	0.02827	0.08779	0.05774	0.07835	0.05597	0.03694
	LA4118	NA	0.0544	0.05064	0.05958	0.07196	0.07597	0.06251	0.04923	0.03602	NA	0.09437	0.07223	0.10464	0.09697	0.06424	0.03617	0.0364	0.0655856	0.049656	0.0667467	0.0644871	0.0666929	0.12377	0.09017	0.04104	0.03481	0.0667	0.04362	0.08824	0.08633	0.02772	0.09386	0.06047	0.07738	0.06192	0.03767
	LA4119	NA	0.04779	0.05092	0.06202	0.0707	0.06453	0.059192	0.05187	0.03311	NA	0.08275	0.07294	0.08358	0.10617	0.06424	0.02962	0.03815	0.0624922	0.048772	0.05957	0.0613136	0.0691686	0.13292	0.09705	0.04717	0.03557	0.07107	0.05159	0.08929	0.0866	0.03188	0.09315	0.05556	0.08108	0.06063	0.0348
	LA2880	NA	0.05139	0.05103	0.05947	0.07421	0.0518	0.05758	0.049	0.03121	NA	0.08132	0.07111	0.10302	0.10263	0.06433	0.03725	0.03769	0.0641733	0.04808	0.0645667	0.0618186	0.069645	0.12898	0.10707	0.04162	0.03466	0.07593	0.04598	0.09191	0.08633	0.02827	0.09474	0.05834	0.0809	0.05867	0.04163
Southern low altitude group (SLG)	LA2750	NA	0.04686	NA	0.06129	0.06292	0.06717	0.05956	0.05013	0.0277	NA	0.09954	0.07581	0.11473	0.10346	0.06484	0.03683	0.04249	0.0683922	0.048598	0.0679067	0.0656746	0.0677964	0.11677	0.10062	0.03706	0.02728	0.0775	0.04429	0.07992	0.09759	0.02883	0.09231	0.06439	0.08522	0.06033	0.03704
	LA2932	NA	0.04658	0.04464	0.06163	0.06273	0.06147	0.05541	0.04984	0.02473	NA	0.0972	0.07069	0.10631	0.10357	0.06426	0.03682	0.04397	0.0663767	0.047162	0.0642233	0.06246	0.0696236	0.12472	0.11235	0.03328	0.02732	0.07835	0.0434	0.0832	0.10188	0.02772	0.09205	0.06747	0.08529	0.06107	0.03663
	LA4108	NA	0.05345	0.04697	0.05523	0.06283	0.05424	0.054544	0.04946	0.02329	NA	0.0983	0.07198	0.09415	0.09362	0.06487	0.04212	0.04787	0.0650733	0.04921	0.0575567	0.0613129	0.0685307	0.10807	0.11363	0.04335	0.02748	0.0743	0.0434	0.08573	0.10506	0.02772	0.09442	0.05558	0.08561	0.05809	0.03699
	LA4107	NA	0.05337	0.04723	0.05629	0.06585	0.06649	0.057846	0.04946	0.02282	NA	0.0983	0.0706	0.09441	0.09333	0.06432	0.04583	0.05303	0.0657889	0.049856	0.05784	0.0629521	0.0683043	0.10642	0.11408	0.04287	0.02732	0.07552	0.04342	0.07466	0.10822	0.02772	0.09401	0.05975	0.08773	0.05709	0.03745
	Mean NG	NA	0.05129	0.050305	0.073335	0.062335	0.08409	0.064271	0.07032	0.02022	NA	0.120015	0.078985	0.104885	0.097285	0.07369	0.036285	0.04017	0.0713172	0.052197	0.0661467	0.0688007	0.0688996	0.12671	0.094705	0.03473	0.022605	0.084025	0.0524	0.087545	0.09067	0.0623	0.08396	0.06401	0.068815	0.061405	0.030715
	Mean CG	NA	0.0543169	0.0467269	0.0640962	0.06322	0.0700915	0.0596903	0.0564308	0.0330685	NA	0.101054	0.0744869	0.103981	0.0968115	0.0639054	0.0384385	0.0424131	0.0678432	0.0521432	0.0670485	0.0649315	0.0680015	0.119582	0.0977362	0.0395808	0.0287085	0.0804015	0.0627631	0.0873985	0.09077	0.0313446	0.0824169	0.0586369	0.0777423	0.0581792	0.0367615
	Mean SHG	NA	0.0517425	0.0505225	0.0599525	0.072015	0.065515	0.0599495	0.04983	0.0319675	NA	0.08948	0.0724775	0.097355	0.10206	0.0640475	0.035635	0.038465	0.0645908	0.0488965	0.0630917	0.0629332	0.0680689	0.127117	0.098685	0.0426925	0.0336325	0.0721575	0.052005	0.0898133	0.08669	0.029035	0.092385	0.0580275	0.0794275	0.0592975	0.03776
	Mean SLG	NA	0.050065	0.04628	0.05861	0.0635825	0.0623425	0.05684	0.0497225	0.024635	NA	0.098335	0.07227	0.1024	0.098495	0.0645725	0.0404	0.04684	0.0664078	0.0487065	0.0618817	0.0630999	0.0685637	0.113995	0.11017	0.03914	0.02735	0.0764175	0.0436275	0.0808775	0.103187	0.0279975	0.0931975	0.0617975	0.0859625	0.059145	0.0370275

## Sheet: S10 K(a) S.ochranthum
Table S10. Nonsynonymous divergence to S. ochranthum for the 16 candidate and 14 reference genes of the 23 S. chilense populations.
		Candidate genes																				Mean candidate genes	Mean reference genes	Reference genes
			Regulatory genes					Mean regulatory genes	Functional genes										Mean functional genes	Mean AREB1 network genes	Mean JERF1 network genes
Group	Population	NtC7	AREB1	AREB2	JERF1	JERF3	DREB3		dhn1	pLC30-15	TAS14	ER5	le25	LTP	TSW12	CT208	His1	TPP						CT021	CT066	CT093	CT114	CT143	CT166	CT179	CT182	CT189	CT192	CT198	CT251	CT268	GBSSI
Northern group (NG)	LA1930	NA	0.00853	0.01333	0.02387	0.01576	0.00919	0.014136	0.00417	0.01819	NA	0.01251	0.02384	0.04383	0.02198	0.00319	0.01441	0.00832	0.0167156	0.01261	0.02863	0.0157943	0.00921143	0.02603	0.0097	0.00631	0.00676	0.00078	0.00127	0.00278	0.00566	0.00548	0.00686	0.00618	0.0259	0.01506	0.01019
	LA3784	NA	0.00796	0.01351	0.02249	0.01505	0.00897	0.013596	0.00449	0.02176	NA	0.01897	0.028	0.04032	0.02261	0.00018	0.01619	0.00762	0.0177933	0.013966	0.02819	0.0162943	0.00917143	0.02216	0.00759	0.00976	0.00681	0.00039	0.00011	0.00308	0.00464	0.00583	0.00899	0.00643	0.02678	0.01597	0.00986
Central group (CG)	LA0456	NA	0.00721	0.0127	0.02421	0.0131	0.01087	0.013618	0.00374	0.01716	NA	0.01437	0.02979	0.04724	0.01239	0.00168	0.01636	0.00955	0.01692	0.01349	0.0295367	0.0157407	0.00874929	0.02375	0.00695	0.0064	0.00653	0	0	0.00267	0.00393	0.00461	0.00865	0.00824	0.02759	0.01493	0.00824
	LA1958	NA	0.00737	0.01268	0.02107	0.01479	0.00912	0.013006	0.00366	0.0186	NA	0.01053	0.02848	0.04626	0.01648	0.00302	0.01883	0.0102	0.01734	0.013662	0.0286433	0.0157921	0.00882	0.02344	0.00708	0.00631	0.00753	0.0009	6e-05	0.00283	0.0044	0.0042	0.00855	0.00758	0.02772	0.01464	0.00824
	LA3111	NA	0.00718	0.01192	0.02201	0.01552	0.00884	0.013094	0.00413	0.02505	NA	0.01163	0.03272	0.04671	0.01567	0.00214	0.01651	0.00832	0.0180978	0.01548	0.0312567	0.0163107	0.00904714	0.02328	0.00672	0.00702	0.00763	0.00039	0	0.00283	0.00715	0.00412	0.00828	0.00956	0.02657	0.01474	0.00837
	LA1968	NA	0.0073	0.01235	0.02131	0.01562	0.00899	0.013114	0.00431	0.01848	NA	0.01045	0.02863	0.04747	0.01466	0.00222	0.01733	0.00965	0.0170222	0.013674	0.0290867	0.0156264	0.00901071	0.0243	0.00601	0.00738	0.00703	0.00149	0.00022	0.00308	0.00409	0.00428	0.00761	0.00882	0.02734	0.01553	0.00897
	LA0458	NA	0.00818	0.01184	0.02103	0.01228	0.01	0.012666	0.00366	0.01775	NA	0.01325	0.02704	0.04719	0.00914	0.00134	0.01453	0.00816	0.0157844	0.012958	0.0286567	0.0146707	0.00879071	0.02472	0.00671	0.00599	0.00808	0.00013	6e-05	0.00302	0.00401	0.00412	0.00744	0.00824	0.02726	0.0139	0.00939
	LA1963	NA	0.00699	0.01265	0.02185	0.01499	0.0099	0.013276	0.00402	0.01852	NA	0.01316	0.0266	0.04453	0.01195	0.0016	0.01614	0.00869	0.0161344	0.012964	0.0283	0.0151136	0.00889571	0.02324	0.00649	0.00678	0.00783	0.00116	0.00016	0.00308	0.0044	0.00412	0.00773	0.00865	0.02695	0.01533	0.00862
	LA2773	NA	0.00734	0.01218	0.02212	0.01577	0.01004	0.01349	0.00381	0.01809	NA	0.01349	0.02556	0.04284	0.01231	0.00178	0.01593	0.00816	0.0157744	0.012592	0.0276833	0.0149586	0.00886143	0.02371	0.00725	0.00655	0.00763	6e-05	0	0.00293	0.00455	0.00412	0.00773	0.00767	0.02798	0.01552	0.00836
	LA2747	NA	0.0078	0.01234	0.02173	0.01425	0.00941	0.013106	0.00374	0.01786	NA	0.01188	0.02529	0.04284	0.01086	0.00145	0.01593	0.00819	0.0153378	0.012576	0.0274767	0.0145407	0.00881929	0.02305	0.00646	0.00691	0.00782	6e-05	5e-05	0.00283	0.00417	0.00412	0.00836	0.00775	0.02738	0.01624	0.00827
	LA2765	NA	0.00792	0.01367	0.02197	0.01463	0.00907	0.013452	0.00431	0.01918	NA	0.01027	0.02919	0.04473	0.01198	0.00176	0.01496	0.00883	0.0161344	0.013886	0.0286267	0.0151764	0.00883	0.02368	0.00725	0.00763	0.00832	0.00039	0.00041	0.00284	0.00393	0.00428	0.00673	0.00833	0.02692	0.01454	0.00837
	LA2755	NA	0.00754	0.01218	0.02441	0.01637	0.00889	0.013878	0.00374	0.02006	NA	0.00929	0.02892	0.04358	0.01557	0.00132	0.01661	0.00966	0.0165278	0.013984	0.02935	0.0155814	0.00895429	0.02419	0.00705	0.00724	0.00773	0.0031	0.00033	0.00283	0.00401	0.00428	0.00692	0.00832	0.0262	0.0147	0.00846
	LA2753	NA	0.0077	0.01226	0.02374	0.01416	0.0109	0.013752	0.00022	0.01753	NA	0.0108	0.03054	0.04332	0.01504	0.0023	0.01733	0.00921	0.0162544	0.01304	0.0281967	0.0153607	0.00918571	0.024	0.00769	0.0068	0.00827	0.00213	0.00066	0.00297	0.00519	0.00486	0.00799	0.00989	0.02445	0.01458	0.00912
	LA2931	NA	0.00773	0.01392	0.02032	0.01398	0.00912	0.013014	0.00377	0.018	NA	0.01288	0.02587	0.04358	0.01168	0.00199	0.0158	0.00936	0.0158811	0.012946	0.0273	0.0148571	0.009055	0.02297	0.00746	0.00623	0.00728	0.00097	5e-05	0.00324	0.00393	0.00412	0.00753	0.01013	0.02899	0.0156	0.00827
	LA2748	NA	0.00803	0.0142	0.02105	0.01493	0.00866	0.013374	0.00388	0.01613	NA	0.01081	0.03075	0.04301	0.01077	0.0016	0.01657	0.00883	0.0158167	0.013524	0.02673	0.0149443	0.00893714	0.02206	0.00732	0.00638	0.00768	0.00168	0	0.00262	0.00393	0.0042	0.00815	0.00915	0.02808	0.01534	0.00853
Southern high altitude group (SHG)	LA4332	NA	0.00803	0.01221	0.02018	0.01388	0.01047	0.012954	0.0041	0.0186	NA	0.01035	0.03153	0.0433	0.01105	0.00139	0.01722	0.0095	0.0163378	0.014352	0.02736	0.0151293	0.00921846	0.02309	0.00677	0.00614	0.00757	0.00039	0.00011	NA	0.00464	0.00412	0.0064	0.00915	0.02699	0.01601	0.00846
	LA4118	NA	0.00697	0.01197	0.02078	0.01388	0.00929	0.012578	0.00359	0.01809	NA	0.01185	0.02906	0.04614	0.01155	0.00134	0.01614	0.00913	0.0163211	0.013368	0.0283367	0.0149843	0.00885286	0.02271	0.00702	0.00593	0.00912	0.00077	0.00011	0.00267	0.00393	0.0042	0.00531	0.00989	0.02853	0.01529	0.00846
	LA4119	NA	0.00764	0.0119	0.02116	0.01402	0.01067	0.013078	0.00477	0.01844	NA	0.01022	0.02575	0.04025	0.01057	0.00152	0.01517	0.00822	0.01499	0.012964	0.0266167	0.0143071	0.00872286	0.02122	0.00747	0.00675	0.00701	0.00013	0.00011	0.00305	0.00401	0.00412	0.00619	0.00858	0.02958	0.01535	0.00855
	LA2880	NA	0.00716	0.01184	0.02055	0.01337	0.01101	0.012786	0.00374	0.01744	NA	0.01145	0.02647	0.04586	0.00923	0.00129	0.01587	0.00818	0.0155033	0.012598	0.02795	0.0145329	0.0085	0.02274	0.007	0.00566	0.00872	6e-05	5e-05	0.00262	0.00393	0.00412	0.00502	0.00824	0.02756	0.01504	0.00824
Southern low altitude group (SLG)	LA2750	NA	0.0081	NA	0.02081	0.01539	0.00984	0.013535	0.00596	0.02068	NA	0.01021	0.02545	0.04274	0.01228	0.0024	0.0177	0.00904	0.0162733	0.013846	0.0280767	0.0154308	0.00948143	0.0243	0.00807	0.00731	0.00942	0.00107	0.00055	0.00338	0.00739	0.00502	0.00739	0.00651	0.02854	0.01437	0.00942
	LA2932	NA	0.00742	0.01278	0.01981	0.01479	0.0095	0.01286	0.00384	0.02065	NA	0.01079	0.02413	0.0418	0.01178	0.0015	0.01717	0.0084	0.0155622	0.012888	0.02742	0.0145971	0.00904357	0.02478	0.00866	0.00634	0.00907	0.00019	0.00011	0.0031	0.00692	0.00478	0.00739	0.00503	0.02739	0.0143	0.00855
	LA4108	NA	0.00865	0.01217	0.02099	0.01347	0.00985	0.013026	0.00388	0.0209	NA	0.00938	0.02575	0.04273	0.01096	0.0016	0.01509	0.0084	0.01541	0.013516	0.0282067	0.0145586	0.00865286	0.0238	0.00605	0.00688	0.00912	6e-05	5e-05	0.00262	0.00401	0.00412	0.00631	0.00832	0.02773	0.01343	0.00864
	LA4107	NA	0.00957	0.01227	0.02105	0.01455	0.0084	0.013168	0.00395	0.02095	NA	0.00929	0.02473	0.04273	0.0095	0.0017	0.01427	0.00808	0.0150222	0.013456	0.0282433	0.01436	0.00881714	0.02329	0.00608	0.00703	0.00927	6e-05	0.00022	0.00264	0.00519	0.0042	0.00629	0.00832	0.02903	0.01333	0.00849
	Mean NG	NA	0.008245	0.01342	0.02318	0.015405	0.00908	0.013866	0.00433	0.019975	NA	0.01574	0.02592	0.042075	0.022295	0.001685	0.0153	0.00797	0.0172544	0.013288	0.02841	0.0160443	0.00919143	0.024095	0.008645	0.008035	0.006785	0.000585	0.00069	0.00293	0.00515	0.005655	0.007925	0.006305	0.02634	0.015515	0.010025
	Mean CG	NA	0.00756077	0.0126838	0.0220631	0.0146454	0.00952385	0.0132954	0.00361462	0.0186469	NA	0.0117546	0.0284138	0.0448692	0.0129615	0.00186154	0.0163715	0.00898538	0.0163866	0.0134443	0.0285264	0.0152826	0.00891973	0.0235685	0.00695692	0.00674	0.00764308	0.000958462	0.000153846	0.00290538	0.00443769	0.00426385	0.00782077	0.00864077	0.0271869	0.0150454	0.00855462
	Mean SHG	NA	0.00745	0.01198	0.0206675	0.0137875	0.01036	0.012849	0.00405	0.0181425	NA	0.0109675	0.0282025	0.0438875	0.0106	0.001385	0.0161	0.0087575	0.0157881	0.0133205	0.0275658	0.0147384	0.00882354	0.02244	0.007065	0.00612	0.008105	0.0003375	9.5e-05	0.00278	0.0041275	0.00414	0.00573	0.008965	0.028165	0.0154225	0.0084275
	Mean SLG	NA	0.008435	0.0124067	0.020665	0.01455	0.0093975	0.0131472	0.0044075	0.020795	NA	0.0099175	0.025015	0.0425	0.01113	0.0018	0.0160575	0.00848	0.0155669	0.0134265	0.0279867	0.0147366	0.00899875	0.0240425	0.007215	0.00689	0.00922	0.000345	0.0002325	0.002935	0.0058775	0.00453	0.006845	0.007045	0.0281725	0.0138575	0.008775
